# Supplementary material for: Equine skeletal muscle adaptations to exercise and training: evidence of differential regulation of autophagosomal and mitochondrial components
Source: BMC Genomics. 2017 Aug 9;18:595. doi: 10.1186/s12864-017-4007-9 (PMC5551008; doi:10.1186/s12864-017-4007-9)
Supplement: Supplementary file 2 — Supplementary Tables. (XLS 2823 kb) [file 12864_2017_4007_MOESM2_ESM.xls]

## Sheet: Overview
Supplementary_Table_1	All significantly differentially expressed genes (n=3,241) in Exercise (Untrained Exercise) versus Ctrl (Untrained Rest - UR)
Supplementary_Table_2	All significantly differentially expressed genes (n=3,405) in Training (Trained Rest - TR) versus Ctrl -(Untrained Rest UR)
Supplementary_Table_3	Functional Enrichment (KEGG, Reactome, Gene Ontology) of Genes Associated With Exercise
Supplementary_Table_4	Functional Enrichment (KEGG, Reactome, Gene Ontology) of Genes Associated With Exercise Only
Supplementary_Table_5	Functional Enrichment (KEGG, Reactome, Gene Ontology) of Genes Associated With Training
Supplementary_Table_6	Functional Enrichment (KEGG, Reactome, Gene Ontology) of Genes Associated With Training Only
Supplementary_Table_7	All significantly differentially expressed genes (n=114) between 4 samples of Untrained Rest (UR) and after detraining (Detrained Rest (DR))

## Sheet: Supplementary_Table_1
Equine Ensembl Gene ID	Human Ortholog Ensembl Gene ID	Human Ortholog Gene Name	Gene Name ID Type	Log2(Untrained Exercise /Untrained Rest)	Benjamini Corrected P-value					S1
ENSECAG00000021525	ENSG00000077238	IL4R	HGNC Symbol	2.34761	2.56599e-33				ENSECAG00000021783	#N/A
ENSECAG00000011929	ENSG00000119508	NR4A3	HGNC Symbol	7.99824	5.35489e-30				ENSECAG00000011838	#N/A
ENSECAG00000024623	ENSG00000163399	ATP1A1	HGNC Symbol	2.8672	1.56899e-29				ENSECAG00000005855	#N/A
ENSECAG00000016297	ENSG00000156502	SUPV3L1	HGNC Symbol	0.967734	1.54069e-27				ENSECAG00000011679	#N/A
ENSECAG00000012659	ENSG00000106617	PRKAG2	HGNC Symbol	1.876	6.14802e-27				ENSECAG00000013913	#N/A
ENSECAG00000021651	ENSG00000141458	NPC1	HGNC Symbol	1.44117	6.74841e-26				ENSECAG00000024847	3.35946e-05
ENSECAG00000009164	ENSG00000109819	PPARGC1A	HGNC Symbol	3.34706	7.24646e-26				ENSECAG00000017056	1.59965e-11
ENSECAG00000004180	ENSG00000173110	HSPA6	HGNC Symbol	8.09277	2.18749e-25				ENSECAG00000019777	1.81524e-07
ENSECAG00000016773	ENSG00000173559	NABP1	HGNC Symbol	2.82725	4.17892e-24				ENSECAG00000024797	#N/A
ENSECAG00000014690	ENSG00000084774	CAD	HGNC Symbol	1.63698	4.52694e-24				ENSECAG00000010441	#N/A
ENSECAG00000024139	ENSG00000175556	LONRF3	HGNC Symbol	2.82468	6.18421e-24				ENSECAG00000011240	#N/A
ENSECAG00000009799	ENSG00000123836	PFKFB2	HGNC Symbol	2.67065	8.25392e-24				ENSECAG00000015074	#N/A
ENSECAG00000011041	ENSG00000101306	MYLK2	HGNC Symbol	-1.31766	1.37238e-22				ENSECAG00000021062	3.46692e-20
ENSECAG00000021995	ENSG00000003056	M6PR	HGNC Symbol	0.844634	1.68471e-22				ENSECAG00000011068	#N/A
ENSECAG00000000060	ENSG00000005194	CIAPIN1	HGNC Symbol	1.18278	2.12204e-22				ENSECAG00000024939	1.8281e-15
ENSECAG00000005781	ENSG00000121064	SCPEP1	HGNC Symbol	1.60173	2.24954e-22				ENSECAG00000024798	0.000284978
ENSECAG00000021484	ENSG00000135048	TMEM2	HGNC Symbol	1.38543	4.06469e-22				ENSECAG00000017139	4.45113e-05
ENSECAG00000013291	ENSG00000179094	PER1	HGNC Symbol	-2.47134	4.34932e-22				ENSECAG00000021663	#N/A
ENSECAG00000024001	ENSG00000170852	KBTBD2	HGNC Symbol	-0.810186	5.44751e-22				ENSECAG00000019786	0.0342021
ENSECAG00000019587	ENSG00000136868	SLC31A1	HGNC Symbol	1.35068	7.22143e-22				ENSECAG00000021580	#N/A
ENSECAG00000004492	ENSG00000179041	RRS1	HGNC Symbol	1.21257	7.64576e-22				ENSECAG00000018736	#N/A
ENSECAG00000017011	ENSG00000175564	UCP3	HGNC Symbol	2.26905	7.64576e-22				ENSECAG00000009365	0.000329257
ENSECAG00000021680	ENSG00000164603	C7orf60	HGNC Symbol	-1.4295	7.64576e-22				ENSECAG00000011742	#N/A
ENSECAG00000017734	ENSG00000107815	C10orf2	HGNC Symbol	0.851719	8.37412e-22				ENSECAG00000020567	#N/A
ENSECAG00000021673	ENSG00000180758	GPR157	HGNC Symbol	1.62581	1.27888e-21				ENSECAG00000014164	0.0329679
ENSECAG00000005075	ENSG00000153485	TMEM251	HGNC Symbol	1.60235	1.49413e-21				ENSECAG00000009101	3.03182e-05
ENSECAG00000006881	ENSG00000136026	CKAP4	HGNC Symbol	1.29124	1.75679e-21				ENSECAG00000014490	4.09063e-13
ENSECAG00000012526	ENSG00000128590	DNAJB9	HGNC Symbol	1.38156	1.75679e-21				ENSECAG00000024390	#N/A
ENSECAG00000021652	ENSG00000258052	AC025263.3		0.869224	1.91291e-21				ENSECAG00000024334	#N/A
ENSECAG00000016829	ENSG00000166016	ABTB2	HGNC Symbol	1.3986	2.75538e-21				ENSECAG00000007477	#N/A
ENSECAG00000019599	ENSG00000197343	ZNF655	HGNC Symbol	1.14155	2.99952e-21				ENSECAG00000016957	0.00552234
ENSECAG00000021552	ENSG00000203867	RBM20	HGNC Symbol	1.38872	2.99952e-21				ENSECAG00000017701	#N/A
ENSECAG00000024253	ENSG00000197208	SLC22A4	HGNC Symbol	2.02905	2.99952e-21				ENSECAG00000000364	#N/A
ENSECAG00000013239	ENSG00000169155	ZBTB43	HGNC Symbol	1.6221	3.48909e-21				ENSECAG00000000627	#N/A
ENSECAG00000010789	ENSG00000135334	AKIRIN2	HGNC Symbol	1.00245	4.29345e-21				ENSECAG00000017903	0.0442559
ENSECAG00000013635	ENSG00000005022	SLC25A5	HGNC Symbol	1.69073	5.21634e-21				ENSECAG00000015397	#N/A
ENSECAG00000003229	ENSG00000169813	HNRNPF	HGNC Symbol	0.548347	6.12403e-21				ENSECAG00000018082	0.0043315
ENSECAG00000015982	ENSG00000198431	TXNRD1	EntrezGene	0.825571	7.36517e-21				ENSECAG00000017251	1.66368e-07
ENSECAG00000022219	ENSG00000125149	C16orf70	HGNC Symbol	1.54597	7.6695e-21				ENSECAG00000005228	0.014269
ENSECAG00000018816	ENSG00000048052	HDAC9	HGNC Symbol	-2.67834	1.20665e-20				ENSECAG00000011637	0.0108425
ENSECAG00000022192	ENSG00000175691	ZNF77	HGNC Symbol	1.19712	1.23005e-20				ENSECAG00000011591	#N/A
ENSECAG00000022690	ENSG00000115758	ODC1	HGNC Symbol	0.949958	1.29791e-20				ENSECAG00000020190	#N/A
ENSECAG00000023516	ENSG00000171453	POLR1C	HGNC Symbol	0.915636	1.5193e-20				ENSECAG00000003883	#N/A
ENSECAG00000003704	ENSG00000178826	TMEM139	HGNC Symbol	-1.279	2.03597e-20				ENSECAG00000007094	#N/A
ENSECAG00000005271	ENSG00000215251	FASTKD5	HGNC Symbol	0.834284	2.24338e-20				ENSECAG00000019326	#N/A
ENSECAG00000019915	ENSG00000116954	RRAGC	HGNC Symbol	0.885867	3.27849e-20				ENSECAG00000004709	#N/A
ENSECAG00000012172	ENSG00000170525	PFKFB3	HGNC Symbol	-2.75172	3.30885e-20				ENSECAG00000017431	4.90842e-06
ENSECAG00000014865	ENSG00000152990	ADGRA3	HGNC Symbol	-0.933995	3.30885e-20				ENSECAG00000007704	#N/A
ENSECAG00000021062	ENSG00000100362	PVALB	HGNC Symbol	-4.67419	3.46692e-20				ENSECAG00000012633	7.61862e-18
ENSECAG00000018928	ENSG00000049246	PER3	HGNC Symbol	-1.20711	4.97015e-20				ENSECAG00000019196	0.0257736
ENSECAG00000007646	ENSG00000174738	NR1D2	HGNC Symbol	-1.37462	5.70007e-20				ENSECAG00000009570	1.77601e-08
ENSECAG00000005253	ENSG00000162396	PARS2	HGNC Symbol	1.07573	5.76036e-20				ENSECAG00000009061	#N/A
ENSECAG00000014916	ENSG00000164761	TNFRSF11B	HGNC Symbol	2.31645	6.08503e-20				ENSECAG00000023798	#N/A
ENSECAG00000014243	ENSG00000171766	GATM	HGNC Symbol	-2.06769	9.43769e-20				ENSECAG00000016103	1.7724e-11
ENSECAG00000021938	ENSG00000162520	SYNC	HGNC Symbol	-0.906032	9.43769e-20				ENSECAG00000020022	0.000963197
ENSECAG00000017724	ENSG00000120063	GNA13	HGNC Symbol	1.50879	9.82259e-20				ENSECAG00000026848	#N/A
ENSECAG00000015743	ENSG00000113716	HMGXB3	HGNC Symbol	0.566917	1.06863e-19				ENSECAG00000009612	5.44111e-09
ENSECAG00000012476	ENSG00000148426	PROSER2	HGNC Symbol	1.95323	1.11523e-19				ENSECAG00000016231	#N/A
ENSECAG00000011942	ENSG00000170266	GLB1	HGNC Symbol	1.19422	1.20894e-19				ENSECAG00000003033	#N/A
ENSECAG00000021373	ENSG00000138379	MSTN	EntrezGene	-2.67729	1.34049e-19				ENSECAG00000019756	0.000126017
ENSECAG00000000074	ENSG00000176845	METRNL	HGNC Symbol	1.68731	1.62221e-19				ENSECAG00000013419	0.00082342
ENSECAG00000003276	ENSG00000179918	SEPHS2	HGNC Symbol	0.868806	1.62221e-19				ENSECAG00000008833	#N/A
ENSECAG00000020032	ENSG00000177000	MTHFR	HGNC Symbol	1.21744	1.62221e-19				ENSECAG00000000104	#N/A
ENSECAG00000010094	ENSG00000114120	SLC25A36	HGNC Symbol	1.00275	1.65499e-19				ENSECAG00000017415	#N/A
ENSECAG00000018272	ENSG00000002549	LAP3	HGNC Symbol	0.482257	1.91078e-19				ENSECAG00000024179	#N/A
ENSECAG00000004975	ENSG00000108256	NUFIP2	HGNC Symbol	0.872759	2.36628e-19				ENSECAG00000002911	#N/A
ENSECAG00000011339	ENSG00000108823	SGCA	HGNC Symbol	-0.660534	3.04253e-19				ENSECAG00000010103	#N/A
ENSECAG00000016924	ENSG00000124615	MOCS1	HGNC Symbol	0.740701	3.43893e-19				ENSECAG00000014514	7.51615e-13
ENSECAG00000016873	ENSG00000214575	CPEB1	HGNC Symbol	2.1956	3.63076e-19				ENSECAG00000021634	#N/A
ENSECAG00000010682	ENSG00000111670	GNPTAB	HGNC Symbol	1.07271	3.94041e-19				ENSECAG00000005863	4.08726e-06
ENSECAG00000003067	ENSG00000157502	MUM1L1	HGNC Symbol	-1.1179	4.40232e-19				ENSECAG00000022122	#N/A
ENSECAG00000014936	ENSG00000121957	GPSM2	HGNC Symbol	-0.811904	4.43377e-19				ENSECAG00000007211	#N/A
ENSECAG00000008005	ENSG00000105221	AKT2	HGNC Symbol	0.692698	4.45595e-19				ENSECAG00000015086	#N/A
ENSECAG00000017334	ENSG00000174032	SLC25A30	HGNC Symbol	1.14343	4.45595e-19				ENSECAG00000021765	#N/A
ENSECAG00000005267	ENSG00000151929	BAG3	HGNC Symbol	1.00507	4.52353e-19				ENSECAG00000021234	#N/A
ENSECAG00000022074	ENSG00000170162	VGLL2	HGNC Symbol	1.83498	4.52353e-19				ENSECAG00000010632	0.00482684
ENSECAG00000006267	ENSG00000126368	NR1D1	HGNC Symbol	-2.72324	4.58936e-19				ENSECAG00000008571	#N/A
ENSECAG00000009402	ENSG00000112715	VEGFA	EntrezGene	1.21869	4.67909e-19				ENSECAG00000009382	#N/A
ENSECAG00000001129	ENSG00000100292	HMOX1	HGNC Symbol	1.66378	4.82721e-19				ENSECAG00000017559	#N/A
ENSECAG00000020162	ENSG00000135362	PRR5L	HGNC Symbol	1.52467	6.64358e-19				ENSECAG00000001897	#N/A
ENSECAG00000002430	ENSG00000115592	PRKAG3	HGNC Symbol	-1.4257	8.8074e-19				ENSECAG00000017946	#N/A
ENSECAG00000012173	ENSG00000133104	SPG20	HGNC Symbol	0.894038	1.02689e-18				ENSECAG00000018358	#N/A
ENSECAG00000011891	ENSG00000074527	NTN4	HGNC Symbol	1.3498	1.03041e-18				ENSECAG00000022241	#N/A
ENSECAG00000010437	ENSG00000204219	TCEA3	HGNC Symbol	-0.603388	1.03728e-18				ENSECAG00000022867	2.72065e-06
ENSECAG00000017319	ENSG00000103415	HMOX2	HGNC Symbol	0.507055	1.0951e-18				ENSECAG00000007415	#N/A
ENSECAG00000016416	ENSG00000005156	LIG3	HGNC Symbol	-0.58018	1.16847e-18				ENSECAG00000002357	#N/A
ENSECAG00000000588	ENSG00000143434	SEMA6C	HGNC Symbol	-0.945708	1.23192e-18				ENSECAG00000009971	#N/A
ENSECAG00000014275	ENSG00000105516	DBP	HGNC Symbol	-2.06574	1.31471e-18				ENSECAG00000005912	#N/A
ENSECAG00000007635	ENSG00000259494	MRPL46	HGNC Symbol	0.760991	1.53591e-18				ENSECAG00000014994	#N/A
ENSECAG00000021210	ENSG00000162813	BPNT1	HGNC Symbol	1.06423	2.12669e-18				ENSECAG00000019895	0.00956093
ENSECAG00000015797	ENSG00000117479	SLC19A2	HGNC Symbol	2.11033	2.1907e-18				ENSECAG00000017004	#N/A
ENSECAG00000018137	ENSG00000167074	TEF	HGNC Symbol	-0.95129	2.24705e-18				ENSECAG00000019710	0.00294835
ENSECAG00000020078	ENSG00000079156	OSBPL6	HGNC Symbol	-0.976677	2.52619e-18				ENSECAG00000012134	1.52422e-05
ENSECAG00000019802	ENSG00000072310	SREBF1	HGNC Symbol	1.36588	2.88262e-18				ENSECAG00000022553	#N/A
ENSECAG00000012512	ENSG00000111775	COX6A1	HGNC Symbol	0.875992	3.11208e-18				ENSECAG00000020763	0.0100147
ENSECAG00000008361	ENSG00000117477	CCDC181	HGNC Symbol	3.25775	3.32427e-18				ENSECAG00000014358	#N/A
ENSECAG00000023923	ENSG00000185482	STAC3	HGNC Symbol	-0.691209	3.99035e-18				ENSECAG00000022499	#N/A
ENSECAG00000024211	ENSG00000040531	CTNS	HGNC Symbol	0.977434	4.15874e-18				ENSECAG00000017006	#N/A
ENSECAG00000022897	ENSG00000125744	RTN2	HGNC Symbol	-0.666754	4.66709e-18				ENSECAG00000024021	#N/A
ENSECAG00000020535	ENSG00000175197	DDIT3	HGNC Symbol	1.08271	4.93001e-18				ENSECAG00000018579	4.87465e-06
ENSECAG00000013824	ENSG00000152359	POC5	HGNC Symbol	0.686004	5.95005e-18				ENSECAG00000009533	#N/A
ENSECAG00000009921	ENSG00000006652	IFRD1	HGNC Symbol	1.03184	6.64355e-18				ENSECAG00000001784	#N/A
ENSECAG00000012633	ENSG00000213892	CEACAM16	HGNC Symbol	1.82645	7.61862e-18				ENSECAG00000024900	0.000124735
ENSECAG00000002452	ENSG00000176714	CCDC121	HGNC Symbol	0.840367	7.87663e-18				ENSECAG00000012514	#N/A
ENSECAG00000014601	ENSG00000116717	GADD45A	HGNC Symbol	1.93677	8.99741e-18				ENSECAG00000009176	#N/A
ENSECAG00000000973	ENSG00000168843	FSTL5	HGNC Symbol	-1.82189	9.30502e-18				ENSECAG00000021772	#N/A
ENSECAG00000014833	ENSG00000008405	CRY1	HGNC Symbol	0.87509	1.14487e-17				ENSECAG00000007941	#N/A
ENSECAG00000014800	ENSG00000006062	MAP3K14	HGNC Symbol	1.12982	1.17006e-17				ENSECAG00000003495	5.97286e-05
ENSECAG00000010068	ENSG00000154822	PLCL2	HGNC Symbol	-0.994047	1.21007e-17				ENSECAG00000020682	1.59965e-11
ENSECAG00000013728	ENSG00000168389	MFSD2A	HGNC Symbol	3.49908	1.38213e-17				ENSECAG00000023499	#N/A
ENSECAG00000015210	ENSG00000129744	ART1	HGNC Symbol	-0.860629	1.5778e-17				ENSECAG00000010392	#N/A
ENSECAG00000021721	ENSG00000197375	SLC22A5	HGNC Symbol	1.02784	1.5778e-17				ENSECAG00000009340	#N/A
ENSECAG00000006442	ENSG00000168615	ADAM9	HGNC Symbol	0.681613	1.71404e-17				ENSECAG00000020015	0.000644059
ENSECAG00000014907	ENSG00000116748	AMPD1	HGNC Symbol	-1.14169	1.76635e-17				ENSECAG00000018772	7.61465e-06
ENSECAG00000009357	ENSG00000146013	GFRA3	HGNC Symbol	-1.24882	2.25053e-17
ENSECAG00000010678	ENSG00000267796	LIN37	HGNC Symbol	1.08863	2.25053e-17
ENSECAG00000013950	ENSG00000196588	MKL1	HGNC Symbol	-0.883262	2.57712e-17
ENSECAG00000021804	ENSG00000197329	PELI1	HGNC Symbol	0.9067	2.57712e-17
ENSECAG00000023381	ENSG00000142528	ZNF473	HGNC Symbol	0.902118	2.61979e-17
ENSECAG00000022309	ENSG00000145214	DGKQ	HGNC Symbol	0.847717	2.71905e-17
ENSECAG00000000783	ENSG00000198842	DUSP27	HGNC Symbol	-0.701331	2.98509e-17
ENSECAG00000014112	ENSG00000144136	SLC20A1	HGNC Symbol	1.14717	3.18111e-17
ENSECAG00000020076	ENSG00000104763	ASAH1	HGNC Symbol	0.845437	3.19524e-17
ENSECAG00000012593	ENSG00000196296	ATP2A1	HGNC Symbol	-0.619061	3.50035e-17
ENSECAG00000014970	ENSG00000185305	ARL15	HGNC Symbol	1.06097	3.64397e-17
ENSECAG00000020451	ENSG00000162377	COA7	HGNC Symbol	0.709507	5.20765e-17
ENSECAG00000019472	ENSG00000147912	FBXO10	HGNC Symbol	1.12098	5.43745e-17
ENSECAG00000023459	ENSG00000168264	IRF2BP2	HGNC Symbol	1.04247	6.19063e-17
ENSECAG00000014700	ENSG00000110321	EIF4G2	HGNC Symbol	0.647709	6.27137e-17
ENSECAG00000000282	ENSG00000119688	ABCD4	HGNC Symbol	0.791723	6.83083e-17
ENSECAG00000016596	ENSG00000172819	RARG	HGNC Symbol	-0.880677	7.34423e-17
ENSECAG00000016594	ENSG00000119977	TCTN3	HGNC Symbol	1.02313	8.25712e-17
ENSECAG00000006403	ENSG00000100335	MIEF1	HGNC Symbol	0.676567	8.46925e-17
ENSECAG00000004463	ENSG00000165006	UBAP1	HGNC Symbol	0.588587	8.492e-17
ENSECAG00000016300	ENSG00000163870	TPRA1	HGNC Symbol	0.739907	8.492e-17
ENSECAG00000025005	ENSG00000142867	BCL10	HGNC Symbol	0.833957	8.492e-17
ENSECAG00000023108	ENSG00000198492	YTHDF2	HGNC Symbol	0.547865	8.75554e-17
ENSECAG00000008796	ENSG00000108179	PPIF	HGNC Symbol	1.00312	9.69475e-17
ENSECAG00000013613	ENSG00000144596	GRIP2	HGNC Symbol	-1.02966	1.10921e-16
ENSECAG00000008692	ENSG00000137802	MAPKBP1	HGNC Symbol	0.713505	1.16751e-16
ENSECAG00000012646	ENSG00000078269	SYNJ2	HGNC Symbol	1.33652	1.18239e-16
ENSECAG00000007233	ENSG00000170035	UBE2E3	HGNC Symbol	-0.923742	1.42997e-16
ENSECAG00000024927	ENSG00000171714	ANO5	HGNC Symbol	-0.902711	1.47874e-16
ENSECAG00000021606	ENSG00000167716	WDR81	HGNC Symbol	1.03603	1.52464e-16
ENSECAG00000022332	ENSG00000179796	LRRC3B	HGNC Symbol	-1.40752	1.69142e-16
ENSECAG00000022099	ENSG00000104442	ARMC1	HGNC Symbol	0.608776	1.70353e-16
ENSECAG00000012998	ENSG00000117362	APH1A	HGNC Symbol	0.467803	1.82298e-16
ENSECAG00000008176	ENSG00000213930	GALT	HGNC Symbol	0.677868	1.99445e-16
ENSECAG00000001386	ENSG00000138100	TRIM54	HGNC Symbol	0.494567	2.49748e-16
ENSECAG00000013404	ENSG00000111530	CAND1	HGNC Symbol	0.496311	2.51883e-16
ENSECAG00000012948	ENSG00000198728	LDB1	HGNC Symbol	0.558725	2.59274e-16
ENSECAG00000021001	ENSG00000112701	SENP6	HGNC Symbol	-0.546765	2.6149e-16
ENSECAG00000023528	ENSG00000157087	ATP2B2	HGNC Symbol	-1.2217	3.17324e-16
ENSECAG00000022948	ENSG00000241878	PISD	HGNC Symbol	0.89196	3.239e-16
ENSECAG00000007966	ENSG00000158092	NCK1	HGNC Symbol	-0.711132	3.44562e-16
ENSECAG00000024218	ENSG00000090097	PCBP4	HGNC Symbol	-0.678845	3.54454e-16
ENSECAG00000024764	ENSG00000146376	ARHGAP18	HGNC Symbol	-0.781441	3.58549e-16
ENSECAG00000019284	ENSG00000204386	NEU1	HGNC Symbol	0.502305	3.72523e-16
ENSECAG00000014666	ENSG00000050820	BCAR1	HGNC Symbol	0.9529	4.30533e-16
ENSECAG00000004587	ENSG00000189127	ANKRD34B	HGNC Symbol	2.12077	4.9923e-16
ENSECAG00000017998	ENSG00000116133	DHCR24	EntrezGene	-1.23744	5.09474e-16
ENSECAG00000000057	ENSG00000126814	TRMT5	HGNC Symbol	0.679736	5.53814e-16
ENSECAG00000017373	ENSG00000188130	MAPK12	HGNC Symbol	-0.44679	5.53814e-16
ENSECAG00000023125	ENSG00000178764	ZHX2	HGNC Symbol	0.639805	5.998e-16
ENSECAG00000020956	ENSG00000168528	SERINC2	HGNC Symbol	-0.71424	6.04096e-16
ENSECAG00000023470	ENSG00000119787	ATL2	HGNC Symbol	-0.662168	6.3866e-16
ENSECAG00000023224	ENSG00000109606	DHX15	HGNC Symbol	0.506032	6.9157e-16
ENSECAG00000013004	ENSG00000129467	ADCY4	HGNC Symbol	0.956601	8.3257e-16
ENSECAG00000005949	ENSG00000116062	MSH6	HGNC Symbol	-0.571929	8.40103e-16
ENSECAG00000008587	ENSG00000103037	SETD6	HGNC Symbol	0.590092	8.50523e-16
ENSECAG00000022953	ENSG00000205659	LIN52	HGNC Symbol	-0.638757	8.70773e-16
ENSECAG00000011411	ENSG00000166889	PATL1	HGNC Symbol	0.65931	9.18217e-16
ENSECAG00000016705	ENSG00000169764	UGP2	HGNC Symbol	0.925989	9.23129e-16
ENSECAG00000010659	ENSG00000149657	LSM14B	HGNC Symbol	-0.459333	1.07118e-15
ENSECAG00000023645	ENSG00000170323	FABP4	HGNC Symbol	0.733248	1.09665e-15
ENSECAG00000013925	ENSG00000114166	KAT2B	HGNC Symbol	-0.982932	1.1729e-15
ENSECAG00000014602	ENSG00000139190	VAMP1	HGNC Symbol	-0.924379	1.24997e-15
ENSECAG00000017440	ENSG00000125875	TBC1D20	HGNC Symbol	0.944356	1.30001e-15
ENSECAG00000014894	ENSG00000124279	FASTKD3	HGNC Symbol	0.881507	1.31123e-15
ENSECAG00000011248	ENSG00000158796	DEDD	HGNC Symbol	-0.483523	1.34814e-15
ENSECAG00000013593	ENSG00000143867	OSR1	HGNC Symbol	1.47602	1.3818e-15
ENSECAG00000018788	ENSG00000175215	CTDSP2	HGNC Symbol	-0.490733	1.3818e-15
ENSECAG00000007742	ENSG00000138074	SLC5A6	HGNC Symbol	0.804251	1.41334e-15
ENSECAG00000010277	ENSG00000087074	PPP1R15A	HGNC Symbol	0.723415	1.43855e-15
ENSECAG00000000780	ENSG00000136636	KCTD3	HGNC Symbol	-0.509103	1.48797e-15
ENSECAG00000021107	ENSG00000135148	TRAFD1	HGNC Symbol	0.608453	1.59745e-15
ENSECAG00000012880	ENSG00000158717	RNF166	HGNC Symbol	-0.812659	1.60377e-15
ENSECAG00000020792	ENSG00000171735	CAMTA1	HGNC Symbol	1.29829	1.71285e-15
ENSECAG00000012842	ENSG00000165914	TTC7B	HGNC Symbol	-0.541382	1.8281e-15
ENSECAG00000024939	ENSG00000161642	ZNF385A	HGNC Symbol	-2.84673	1.8281e-15
ENSECAG00000020555	ENSG00000166317	SYNPO2L	HGNC Symbol	-0.713479	1.90723e-15
ENSECAG00000021269	ENSG00000157557	ETS2	HGNC Symbol	0.900981	1.93379e-15
ENSECAG00000016676	ENSG00000137872	SEMA6D	HGNC Symbol	-1.03931	1.97257e-15
ENSECAG00000011370	ENSG00000108604	SMARCD2	HGNC Symbol	-0.811269	1.993e-15
ENSECAG00000023585	ENSG00000182568	SATB1	HGNC Symbol	-0.502549	2.08359e-15
ENSECAG00000006772	ENSG00000135636	DYSF	HGNC Symbol	-0.596202	2.21455e-15
ENSECAG00000024467	ENSG00000156463	SH3RF2	HGNC Symbol	-1.19251	2.21455e-15
ENSECAG00000005632	ENSG00000163126	ANKRD23	HGNC Symbol	-0.720245	2.25597e-15
ENSECAG00000019056	ENSG00000110768	GTF2H1	HGNC Symbol	0.503018	2.35917e-15
ENSECAG00000021364	ENSG00000008513	ST3GAL1	HGNC Symbol	1.41216	2.50034e-15
ENSECAG00000010252	ENSG00000160584	SIK3	HGNC Symbol	0.554638	2.79992e-15
ENSECAG00000001581	ENSG00000116871	MAP7D1	HGNC Symbol	-0.739275	2.84682e-15
ENSECAG00000020788	ENSG00000085276	MECOM	HGNC Symbol	0.865032	2.86397e-15
ENSECAG00000016899	ENSG00000154153	FAM134B	HGNC Symbol	1.45268	2.88479e-15
ENSECAG00000012353	ENSG00000196652	ZKSCAN5	HGNC Symbol	0.744363	3.26296e-15
ENSECAG00000016043	ENSG00000100139	MICALL1	HGNC Symbol	-0.587845	3.41856e-15
ENSECAG00000000179	ENSG00000105711	SCN1B	HGNC Symbol	-0.854192	3.77283e-15
ENSECAG00000021012	ENSG00000197355	UAP1L1	HGNC Symbol	1.177	3.96479e-15
ENSECAG00000001533	ENSG00000174173	TRMT10C	HGNC Symbol	0.801338	4.60909e-15
ENSECAG00000008521	ENSG00000102870	ZNF629	HGNC Symbol	0.851242	4.60909e-15
ENSECAG00000009926	ENSG00000138069	RAB1A	HGNC Symbol	0.532101	4.76553e-15
ENSECAG00000012725	ENSG00000022840	RNF10	HGNC Symbol	-0.495203	4.76553e-15
ENSECAG00000013425	ENSG00000115461	IGFBP5	HGNC Symbol	-1.92101	4.97441e-15
ENSECAG00000015661	ENSG00000137948	BRDT	HGNC Symbol	-1.66996	4.97441e-15
ENSECAG00000011486	ENSG00000162772	ATF3	HGNC Symbol	2.41062	5.01055e-15
ENSECAG00000013553	ENSG00000278129	ZNF8	HGNC Symbol	0.599469	5.08951e-15
ENSECAG00000006803	ENSG00000137501	SYTL2	HGNC Symbol	-1.01339	5.09387e-15
ENSECAG00000023802	ENSG00000134020	PEBP4	HGNC Symbol	-0.770619	5.91124e-15
ENSECAG00000014328	ENSG00000162426	SLC45A1	HGNC Symbol	2.67142	6.06813e-15
ENSECAG00000015997	ENSG00000196482	ESRRG	HGNC Symbol	1.423	6.57051e-15
ENSECAG00000017261	ENSG00000140983	RHOT2	HGNC Symbol	0.563038	6.57051e-15
ENSECAG00000024607	ENSG00000179262	RAD23A	HGNC Symbol	-0.433793	6.99888e-15
ENSECAG00000015233	ENSG00000133878	DUSP26	HGNC Symbol	-0.834525	7.23877e-15
ENSECAG00000002496	ENSG00000180787	ZFP3	HGNC Symbol	0.847658	7.41436e-15
ENSECAG00000017816	ENSG00000163485	ADORA1	HGNC Symbol	1.23348	7.80324e-15
ENSECAG00000000095	ENSG00000120053	GOT1	HGNC Symbol	0.793315	8.10838e-15
ENSECAG00000007829	ENSG00000166340	TPP1	HGNC Symbol	0.96418	8.4587e-15
ENSECAG00000015455	ENSG00000136870	ZNF189	HGNC Symbol	0.614068	9.03562e-15
ENSECAG00000001853	ENSG00000134480	CCNH	HGNC Symbol	0.514365	9.55946e-15
ENSECAG00000002350	ENSG00000064601	CTSA	HGNC Symbol	0.741347	9.91777e-15
ENSECAG00000007791	ENSG00000010539	ZNF200	HGNC Symbol	0.959107	9.91777e-15
ENSECAG00000023387	ENSG00000156869	FRRS1	HGNC Symbol	-1.31481	9.95713e-15
ENSECAG00000025124	ENSG00000152684	PELO	HGNC Symbol	0.888352	1.00265e-14
ENSECAG00000011459	ENSG00000173376	NDNF	HGNC Symbol	0.83541	1.02013e-14
ENSECAG00000012539	ENSG00000152689	RASGRP3	HGNC Symbol	-0.961512	1.06078e-14
ENSECAG00000005107	ENSG00000173209	AHSA2	HGNC Symbol	1.18428	1.0949e-14
ENSECAG00000007684	ENSG00000181856	SLC2A4	HGNC Symbol	0.686177	1.17949e-14
ENSECAG00000000637	ENSG00000067191	CACNB1	HGNC Symbol	-0.68025	1.19604e-14
ENSECAG00000018106	ENSG00000108389	MTMR4	HGNC Symbol	-0.909004	1.34392e-14
ENSECAG00000016107	ENSG00000198933	TBKBP1	HGNC Symbol	-0.642691	1.39447e-14
ENSECAG00000010015	ENSG00000134684	YARS	HGNC Symbol	0.51379	1.48681e-14
ENSECAG00000019763	ENSG00000178952	TUFM	HGNC Symbol	0.590893	1.49705e-14
ENSECAG00000010581	ENSG00000115993	TRAK2	HGNC Symbol	0.821889	1.50671e-14
ENSECAG00000013629	ENSG00000148700	ADD3	HGNC Symbol	-0.736115	1.514e-14
ENSECAG00000023167	ENSG00000119723	COQ6	HGNC Symbol	0.59813	1.56999e-14
ENSECAG00000020891	ENSG00000198246	SLC29A3	HGNC Symbol	-0.944922	1.63114e-14
ENSECAG00000017170	ENSG00000172171	TEFM	HGNC Symbol	0.53635	1.70582e-14
ENSECAG00000023263	ENSG00000082996	RNF13	HGNC Symbol	-0.45247	1.74318e-14
ENSECAG00000014806	ENSG00000181481	RNF135	HGNC Symbol	0.949727	1.77135e-14
ENSECAG00000015830	ENSG00000132361	CLUH	HGNC Symbol	0.58039	1.78103e-14
ENSECAG00000006633	ENSG00000204396	VWA7	HGNC Symbol	-0.673254	1.83729e-14
ENSECAG00000009869	ENSG00000122386	ZNF205	HGNC Symbol	-0.701445	1.89575e-14
ENSECAG00000018283	ENSG00000148343	FAM73B	HGNC Symbol	0.659855	1.9082e-14
ENSECAG00000019762	ENSG00000112561	TFEB	HGNC Symbol	-0.697611	1.94791e-14
ENSECAG00000000265	ENSG00000103018	CYB5B	HGNC Symbol	0.560444	1.95071e-14
ENSECAG00000014598	ENSG00000136463	TACO1	HGNC Symbol	0.549858	1.95071e-14
ENSECAG00000000314	ENSG00000075856	SART3	HGNC Symbol	0.47437	2.03642e-14
ENSECAG00000009547	ENSG00000138442	WDR12	HGNC Symbol	0.566903	2.10406e-14
ENSECAG00000015998	ENSG00000174429	ABRA	HGNC Symbol	1.37751	2.10406e-14
ENSECAG00000013537	ENSG00000089163	SIRT4	HGNC Symbol	0.754521	2.31627e-14
ENSECAG00000010322	ENSG00000166816	LDHD	HGNC Symbol	0.790663	2.37416e-14
ENSECAG00000012080	ENSG00000168710	AHCYL1	HGNC Symbol	0.762457	2.39418e-14
ENSECAG00000017780	ENSG00000092439	TRPM7	HGNC Symbol	0.679582	2.39418e-14
ENSECAG00000008462	ENSG00000163785	RYK	HGNC Symbol	-0.593747	2.59259e-14
ENSECAG00000021590	ENSG00000009950	MLXIPL	HGNC Symbol	1.04104	2.72093e-14
ENSECAG00000022676	ENSG00000151014	NOCT	HGNC Symbol	0.859369	2.77082e-14
ENSECAG00000015981	ENSG00000068383	INPP5A	HGNC Symbol	-0.481459	2.78692e-14
ENSECAG00000007495	ENSG00000173171	MTX1	HGNC Symbol	0.648104	2.8226e-14
ENSECAG00000019769	ENSG00000155846	PPARGC1B	HGNC Symbol	1.16444	2.8226e-14
ENSECAG00000015344	ENSG00000196218	RYR1	HGNC Symbol	-0.6083	2.84491e-14
ENSECAG00000015612	ENSG00000185614	FAM212A	HGNC Symbol	-1.02099	2.96852e-14
ENSECAG00000002987	ENSG00000116212	LRRC42	HGNC Symbol	-0.5773	3.07402e-14
ENSECAG00000010849	ENSG00000014641	MDH1	HGNC Symbol	0.671361	3.43837e-14
ENSECAG00000015161	ENSG00000175287	PHYHD1	HGNC Symbol	0.354108	3.46022e-14
ENSECAG00000018271	ENSG00000136270	TBRG4	HGNC Symbol	0.461369	3.46022e-14
ENSECAG00000020066	ENSG00000132002	DNAJB1	HGNC Symbol	2.0826	3.58482e-14
ENSECAG00000017766	ENSG00000115526	CHST10	HGNC Symbol	-0.580401	3.60071e-14
ENSECAG00000007411	ENSG00000122484	RPAP2	HGNC Symbol	-0.53048	4.15055e-14
ENSECAG00000016227	ENSG00000108784	NAGLU	HGNC Symbol	0.50405	4.37195e-14
ENSECAG00000008999	ENSG00000110172	CHORDC1	HGNC Symbol	0.735053	4.59943e-14
ENSECAG00000011702	ENSG00000177225	PDDC1	HGNC Symbol	0.669612	4.63196e-14
ENSECAG00000009841	ENSG00000121057	AKAP1	HGNC Symbol	0.656845	4.65627e-14
ENSECAG00000023420	ENSG00000100906	NFKBIA	HGNC Symbol	-0.996307	4.67843e-14
ENSECAG00000020390	ENSG00000176909	MAMSTR	HGNC Symbol	-0.966368	4.81889e-14
ENSECAG00000024104	ENSG00000176894	PXMP2	HGNC Symbol	-0.669604	5.32327e-14
ENSECAG00000009611	ENSG00000139370	SLC15A4	HGNC Symbol	0.597779	5.36132e-14
ENSECAG00000021330	ENSG00000113161	HMGCR	HGNC Symbol	0.663323	5.43344e-14
ENSECAG00000024743	ENSG00000067141	NEO1	HGNC Symbol	-0.837415	5.55297e-14
ENSECAG00000015910	ENSG00000126777	KTN1	HGNC Symbol	-0.683282	5.66925e-14
ENSECAG00000005540	ENSG00000213079	SCAF8	HGNC Symbol	-0.614089	5.74575e-14
ENSECAG00000022442	ENSG00000160014	CALM3	HGNC Symbol	-0.577052	5.74575e-14
ENSECAG00000024720	ENSG00000167302	ENTHD2	HGNC Symbol	0.841953	5.74575e-14
ENSECAG00000024000	ENSG00000068976	PYGM	EntrezGene	-0.552963	5.77515e-14
ENSECAG00000015813	ENSG00000156232	WHAMM	HGNC Symbol	0.552896	6.4399e-14
ENSECAG00000011239	ENSG00000134324	LPIN1	HGNC Symbol	0.829096	6.57816e-14
ENSECAG00000012524	ENSG00000135063	FAM189A2	HGNC Symbol	-0.518085	6.57816e-14
ENSECAG00000017352	ENSG00000171992	SYNPO	HGNC Symbol	-0.731833	6.6575e-14
ENSECAG00000000632	ENSG00000160746	ANO10	HGNC Symbol	-0.7299	6.85594e-14
ENSECAG00000012870	ENSG00000107954	NEURL1	HGNC Symbol	-0.617752	6.99912e-14
ENSECAG00000009616	ENSG00000136153	LMO7	HGNC Symbol	-0.867903	7.16309e-14
ENSECAG00000023857	ENSG00000198729	PPP1R14C	HGNC Symbol	-0.974676	7.19699e-14
ENSECAG00000023055	ENSG00000113552	GNPDA1	HGNC Symbol	0.567903	7.32048e-14
ENSECAG00000013703	ENSG00000119938	PPP1R3C	HGNC Symbol	1.82478	7.46714e-14
ENSECAG00000020638	ENSG00000183091	NEB	HGNC Symbol	-0.479469	7.46714e-14
ENSECAG00000010546	ENSG00000102554	KLF5	HGNC Symbol	-1.57998	7.75087e-14
ENSECAG00000014496	ENSG00000073711	PPP2R3A	HGNC Symbol	-0.59241	8.07863e-14
ENSECAG00000012588	ENSG00000047579	DTNBP1	HGNC Symbol	-0.637872	8.27682e-14
ENSECAG00000019563	ENSG00000158805	ZNF276	HGNC Symbol	0.462419	8.52122e-14
ENSECAG00000004777	ENSG00000169122	FAM110B	HGNC Symbol	1.33183	8.66149e-14
ENSECAG00000002412	ENSG00000164713	BRI3	HGNC Symbol	0.800301	8.82698e-14
ENSECAG00000005106	ENSG00000176971	FIBIN	EntrezGene	-1.54698	9.00692e-14
ENSECAG00000010321	ENSG00000052795	FNIP2	HGNC Symbol	1.70846	9.39959e-14
ENSECAG00000000841	ENSG00000204390	HSPA1L	HGNC Symbol	2.31131	9.53136e-14
ENSECAG00000019071	ENSG00000169908	TM4SF1	HGNC Symbol	0.651313	9.57246e-14
ENSECAG00000020137	ENSG00000104341	LAPTM4B	HGNC Symbol	-0.594286	9.70749e-14
ENSECAG00000008411	ENSG00000143537	ADAM15	HGNC Symbol	0.809075	9.71526e-14
ENSECAG00000009665	ENSG00000173402	DAG1	HGNC Symbol	-0.591908	9.72342e-14
ENSECAG00000022847	ENSG00000132388	UBE2G1	HGNC Symbol	-0.480349	9.72342e-14
ENSECAG00000007242	ENSG00000158050	DUSP2	HGNC Symbol	2.37521	9.80768e-14
ENSECAG00000013216	ENSG00000136448	NMT1	HGNC Symbol	0.440946	1.06929e-13
ENSECAG00000005530	ENSG00000177646	ACAD9	HGNC Symbol	0.367087	1.07502e-13
ENSECAG00000018762	ENSG00000081248	CACNA1S	HGNC Symbol	-0.510154	1.07502e-13
ENSECAG00000011120	ENSG00000126351	THRA	HGNC Symbol	-0.456707	1.0875e-13
ENSECAG00000009099	ENSG00000166046	TCP11L2	HGNC Symbol	0.888156	1.09621e-13
ENSECAG00000001532	ENSG00000168612	ZSWIM1	HGNC Symbol	0.591136	1.11107e-13
ENSECAG00000013896	ENSG00000216490	IFI30	HGNC Symbol	-0.964402	1.11189e-13
ENSECAG00000019158	ENSG00000161649	CD300LG	HGNC Symbol	1.15019	1.14162e-13
ENSECAG00000004449	ENSG00000084764	MAPRE3	HGNC Symbol	-0.580804	1.18155e-13
ENSECAG00000008227	ENSG00000112033	PPARD	HGNC Symbol	0.98002	1.19e-13
ENSECAG00000011683	ENSG00000187778	MCRS1	HGNC Symbol	-0.389299	1.20353e-13
ENSECAG00000022118	ENSG00000131203	IDO1	HGNC Symbol	0.738384	1.31145e-13
ENSECAG00000013909	ENSG00000096717	SIRT1	HGNC Symbol	0.655774	1.38644e-13
ENSECAG00000016722	ENSG00000151725	CENPU	HGNC Symbol	-1.09868	1.40832e-13
ENSECAG00000016510	ENSG00000182118	FAM89A	HGNC Symbol	-0.995182	1.41064e-13
ENSECAG00000022724	ENSG00000003137	CYP26B1	HGNC Symbol	2.15967	1.41064e-13
ENSECAG00000011078	ENSG00000177426	TGIF1	HGNC Symbol	1.65447	1.42366e-13
ENSECAG00000002437	ENSG00000165030	NFIL3	HGNC Symbol	1.32447	1.42377e-13
ENSECAG00000007945	ENSG00000075568	TMEM131	HGNC Symbol	-0.421735	1.49808e-13
ENSECAG00000020010	ENSG00000007944	MYLIP	HGNC Symbol	0.655695	1.52007e-13
ENSECAG00000022692	ENSG00000152795	HNRNPDL	HGNC Symbol	-0.448807	1.59267e-13
ENSECAG00000026902	ENSG00000011566	MAP4K3	HGNC Symbol	-0.513847	1.6732e-13
ENSECAG00000021280	ENSG00000198892	SHISA4	HGNC Symbol	-0.753194	1.67583e-13
ENSECAG00000007787	ENSG00000127483	HP1BP3	HGNC Symbol	-0.490486	1.73177e-13
ENSECAG00000010108	ENSG00000148841	ITPRIP	HGNC Symbol	1.2778	1.82693e-13
ENSECAG00000020980	ENSG00000135956	TMEM127	HGNC Symbol	0.601403	1.85366e-13
ENSECAG00000021602	ENSG00000169116	PARM1	HGNC Symbol	1.07808	1.85366e-13
ENSECAG00000023660	ENSG00000162775	RBM15	HGNC Symbol	0.634496	1.86106e-13
ENSECAG00000005387	ENSG00000132467	UTP3	HGNC Symbol	0.579956	1.88544e-13
ENSECAG00000015268	ENSG00000112234	FBXL4	HGNC Symbol	-0.880877	1.89485e-13
ENSECAG00000023826	ENSG00000107372	ZFAND5	HGNC Symbol	0.791814	1.90592e-13
ENSECAG00000017896	ENSG00000154553	PDLIM3	HGNC Symbol	-0.83731	2.00904e-13
ENSECAG00000013894	ENSG00000147044	CASK	HGNC Symbol	-0.643788	2.14986e-13
ENSECAG00000016950	ENSG00000121361	KCNJ8	HGNC Symbol	0.921365	2.16858e-13
ENSECAG00000001360	ENSG00000156709	AIFM1	HGNC Symbol	0.504103	2.17285e-13
ENSECAG00000014843	ENSG00000065029	ZNF76	HGNC Symbol	-0.469626	2.25092e-13
ENSECAG00000012110	ENSG00000137547	MRPL15	HGNC Symbol	0.453155	2.28262e-13
ENSECAG00000019253	ENSG00000141570	CBX8	HGNC Symbol	-1.3706	2.32456e-13
ENSECAG00000015427	ENSG00000148218	ALAD	HGNC Symbol	-0.47378	2.33249e-13
ENSECAG00000007393	ENSG00000169047	IRS1	HGNC Symbol	-0.867029	2.39547e-13
ENSECAG00000013350	ENSG00000152413	HOMER1	HGNC Symbol	-0.934978	2.48085e-13
ENSECAG00000018428	ENSG00000120694	HSPH1	HGNC Symbol	1.10942	2.48085e-13
ENSECAG00000007581	ENSG00000110060	PUS3	HGNC Symbol	0.599441	2.4904e-13
ENSECAG00000012804	ENSG00000184014	DENND5A	HGNC Symbol	0.461009	2.5085e-13
ENSECAG00000008800	ENSG00000146463	ZMYM4	HGNC Symbol	-0.83703	2.52715e-13
ENSECAG00000010808	ENSG00000162616	DNAJB4	HGNC Symbol	0.892917	2.57528e-13
ENSECAG00000014787	ENSG00000159200	RCAN1	HGNC Symbol	0.799109	2.5759e-13
ENSECAG00000021186	ENSG00000134775	FHOD3	HGNC Symbol	-0.97158	2.61338e-13
ENSECAG00000019807	ENSG00000143318	CASQ1	HGNC Symbol	-0.709274	2.61776e-13
ENSECAG00000000684	ENSG00000155666	KDM8	HGNC Symbol	0.799088	2.64696e-13
ENSECAG00000015284	ENSG00000129749	CHRNA10	HGNC Symbol	-1.192	2.80452e-13
ENSECAG00000011938	ENSG00000145050	MANF	HGNC Symbol	0.494856	2.83889e-13
ENSECAG00000012131	ENSG00000185669	SNAI3	HGNC Symbol	1.30839	2.95214e-13
ENSECAG00000011014	ENSG00000256453	DND1	HGNC Symbol	0.538046	3.20079e-13
ENSECAG00000008570	ENSG00000109458	GAB1	HGNC Symbol	-1.14342	3.34208e-13
ENSECAG00000011424	ENSG00000166140	ZFYVE19	HGNC Symbol	-0.482854	3.34208e-13
ENSECAG00000021875	ENSG00000106346	USP42	HGNC Symbol	-0.615436	3.42647e-13
ENSECAG00000010255	ENSG00000163617	CCDC191	HGNC Symbol	0.932895	3.59686e-13
ENSECAG00000013819	ENSG00000275052	PPP4R3B	HGNC Symbol	-0.478093	3.59686e-13
ENSECAG00000020885	ENSG00000009307	CSDE1	HGNC Symbol	-0.494632	3.59686e-13
ENSECAG00000009102	ENSG00000158864	NDUFS2	HGNC Symbol	0.549473	3.6243e-13
ENSECAG00000012483	ENSG00000158109	TPRG1L	HGNC Symbol	-0.405373	3.66152e-13
ENSECAG00000000518	ENSG00000049618	ARID1B	HGNC Symbol	-0.448967	3.6684e-13
ENSECAG00000023200	ENSG00000010803	SCMH1	HGNC Symbol	0.600498	3.6684e-13
ENSECAG00000024226	ENSG00000131730	CKMT2	HGNC Symbol	0.735927	3.6684e-13
ENSECAG00000019751	ENSG00000187446	CHP1	HGNC Symbol	0.382611	3.78346e-13
ENSECAG00000009789	ENSG00000105875	WDR91	HGNC Symbol	0.356956	3.84209e-13
ENSECAG00000020223	ENSG00000165996	HACD1	HGNC Symbol	-0.800406	3.87674e-13
ENSECAG00000000384	ENSG00000089248	ERP29	HGNC Symbol	-0.482264	3.93107e-13
ENSECAG00000023807	ENSG00000140403	DNAJA4	HGNC Symbol	0.844048	3.93107e-13
ENSECAG00000013680	ENSG00000196781	TLE1	HGNC Symbol	-1.05173	3.94958e-13
ENSECAG00000018193	ENSG00000125826	RBCK1	HGNC Symbol	-0.596392	3.97838e-13
ENSECAG00000023277	ENSG00000175854	SWI5	HGNC Symbol	0.913614	3.97838e-13
ENSECAG00000015799	ENSG00000168874	ATOH8	HGNC Symbol	1.32165	4.06745e-13
ENSECAG00000006182	ENSG00000110871	COQ5	HGNC Symbol	0.515979	4.08093e-13
ENSECAG00000014490	ENSG00000104219	ZDHHC2	HGNC Symbol	-0.787107	4.09063e-13
ENSECAG00000008346	ENSG00000121104	FAM117A	HGNC Symbol	-0.74619	4.24452e-13
ENSECAG00000012556	ENSG00000014164	ZC3H3	HGNC Symbol	-0.932015	4.26635e-13
ENSECAG00000025086	ENSG00000119772	DNMT3A	HGNC Symbol	-0.656932	4.43629e-13
ENSECAG00000006825	ENSG00000126500	FLRT1	HGNC Symbol	2.55514	4.44588e-13
ENSECAG00000019557	ENSG00000130164	LDLR	HGNC Symbol	-1.48274	4.49263e-13
ENSECAG00000008679	ENSG00000151726	ACSL1	HGNC Symbol	0.833242	4.50873e-13
ENSECAG00000023399	ENSG00000130222	GADD45G	HGNC Symbol	-1.97886	4.96507e-13
ENSECAG00000020824	ENSG00000085832	EPS15	HGNC Symbol	-0.450766	5.12368e-13
ENSECAG00000020711	ENSG00000154511	FAM69A	HGNC Symbol	-0.838492	5.3629e-13
ENSECAG00000004420	ENSG00000100485	SOS2	HGNC Symbol	-0.759811	5.51206e-13
ENSECAG00000005896	ENSG00000162618	ADGRL4	HGNC Symbol	1.03391	5.55697e-13
ENSECAG00000021324	ENSG00000148200	NR6A1	HGNC Symbol	2.04791	5.57955e-13
ENSECAG00000015408	ENSG00000116005	PCYOX1	HGNC Symbol	-0.65788	5.77579e-13
ENSECAG00000017104	ENSG00000116285	ERRFI1	HGNC Symbol	0.877825	5.8414e-13
ENSECAG00000022810	ENSG00000166444	ST5	HGNC Symbol	-0.68701	6.15147e-13
ENSECAG00000017653	ENSG00000137513	NARS2	HGNC Symbol	0.418952	6.29219e-13
ENSECAG00000012481	ENSG00000028137	TNFRSF1B	HGNC Symbol	0.9398	6.37254e-13
ENSECAG00000007908	ENSG00000027001	MIPEP	HGNC Symbol	0.653872	6.38154e-13
ENSECAG00000010347	ENSG00000143507	DUSP10	HGNC Symbol	-1.17633	6.51396e-13
ENSECAG00000001674	ENSG00000132801	ZSWIM3	HGNC Symbol	0.650279	6.59701e-13
ENSECAG00000005248	ENSG00000167635	ZNF146	HGNC Symbol	0.605508	6.59701e-13
ENSECAG00000011568	ENSG00000076604	TRAF4	HGNC Symbol	-1.06238	6.90132e-13
ENSECAG00000007560	ENSG00000114416	FXR1	HGNC Symbol	-0.467383	7.22379e-13
ENSECAG00000014514	ENSG00000127824	TUBA4A	HGNC Symbol	-0.664774	7.51615e-13
ENSECAG00000008968	ENSG00000144381	HSPD1	HGNC Symbol	0.448229	7.58955e-13
ENSECAG00000023903	ENSG00000078061	ARAF	HGNC Symbol	-0.446671	7.64446e-13
ENSECAG00000013892	ENSG00000086717	PPEF1	HGNC Symbol	-1.35691	7.65103e-13
ENSECAG00000006792	ENSG00000133315	MACROD1	HGNC Symbol	-0.620523	7.81331e-13
ENSECAG00000014942	ENSG00000127080	IPPK	HGNC Symbol	0.740268	8.13659e-13
ENSECAG00000022539	ENSG00000244005	NFS1	HGNC Symbol	0.485493	8.16124e-13
ENSECAG00000015229	ENSG00000135218	CD36	HGNC Symbol	0.962593	8.31936e-13
ENSECAG00000012230	ENSG00000156650	KAT6B	HGNC Symbol	-0.474154	8.57089e-13
ENSECAG00000006568	ENSG00000196850	PPTC7	HGNC Symbol	0.811075	8.65165e-13
ENSECAG00000022769	ENSG00000137502	RAB30	HGNC Symbol	1.47432	8.74768e-13
ENSECAG00000019386	ENSG00000153048	CARHSP1	HGNC Symbol	-1.02875	8.75461e-13
ENSECAG00000016153	ENSG00000114503	NCBP2	HGNC Symbol	0.405927	8.81548e-13
ENSECAG00000021261	ENSG00000134744	ZCCHC11	HGNC Symbol	-0.513046	9.37369e-13
ENSECAG00000021745	ENSG00000115350	POLE4	HGNC Symbol	-0.803991	9.50346e-13
ENSECAG00000022967	ENSG00000187642	PERM1	HGNC Symbol	0.512891	9.64073e-13
ENSECAG00000016786	ENSG00000149596	JPH2	HGNC Symbol	-0.810857	9.79189e-13
ENSECAG00000012569	ENSG00000054116	TRAPPC3	HGNC Symbol	0.493727	1.01461e-12
ENSECAG00000007020	ENSG00000179476	C14orf28	HGNC Symbol	-0.891917	1.0151e-12
ENSECAG00000024834	ENSG00000176407	KCMF1	HGNC Symbol	-0.451379	1.0169e-12
ENSECAG00000020691	ENSG00000110844	PRPF40B	HGNC Symbol	-0.408535	1.02766e-12
ENSECAG00000011096	ENSG00000083817	ZNF416	HGNC Symbol	0.672309	1.04e-12
ENSECAG00000015619	ENSG00000142188	TMEM50B	HGNC Symbol	0.515768	1.04e-12
ENSECAG00000014276	ENSG00000143374	TARS2	HGNC Symbol	0.467893	1.04173e-12
ENSECAG00000016600	ENSG00000143847	PPFIA4	HGNC Symbol	0.702005	1.04699e-12
ENSECAG00000012624	ENSG00000077514	POLD3	HGNC Symbol	0.745851	1.05353e-12
ENSECAG00000013604	ENSG00000135679	MDM2	HGNC Symbol	-0.448518	1.09966e-12
ENSECAG00000006819	ENSG00000007923	DNAJC11	HGNC Symbol	0.499774	1.11683e-12
ENSECAG00000008083	ENSG00000112759	SLC29A1	HGNC Symbol	0.646802	1.11683e-12
ENSECAG00000006219	ENSG00000129472	RAB2B	HGNC Symbol	0.488284	1.11918e-12
ENSECAG00000022786	ENSG00000177628	GBA	HGNC Symbol	0.652597	1.13091e-12
ENSECAG00000023012	ENSG00000101134	DOK5	HGNC Symbol	-0.632949	1.13445e-12
ENSECAG00000022502	ENSG00000009413	REV3L	HGNC Symbol	0.793198	1.1426e-12
ENSECAG00000017095	ENSG00000130559	CAMSAP1	HGNC Symbol	-0.503921	1.17581e-12
ENSECAG00000012469	ENSG00000112695	COX7A2	HGNC Symbol	0.888879	1.17807e-12
ENSECAG00000009617	ENSG00000140367	UBE2Q2	HGNC Symbol	-0.513594	1.18316e-12
ENSECAG00000016755	ENSG00000076201	PTPN23	HGNC Symbol	0.419737	1.209e-12
ENSECAG00000010610	ENSG00000166598	HSP90B1	EntrezGene	0.448488	1.25302e-12
ENSECAG00000023726	ENSG00000137073	UBAP2	HGNC Symbol	-0.426482	1.25747e-12
ENSECAG00000021996	ENSG00000160271	RALGDS	HGNC Symbol	0.677815	1.26866e-12
ENSECAG00000018099	ENSG00000119862	LGALSL	HGNC Symbol	-0.718262	1.27576e-12
ENSECAG00000020374	ENSG00000124145	SDC4	HGNC Symbol	1.01931	1.29935e-12
ENSECAG00000018119	ENSG00000196455	PIK3R4	HGNC Symbol	0.39668	1.3455e-12
ENSECAG00000008412	ENSG00000128915	ICE2	HGNC Symbol	1.54678	1.35782e-12
ENSECAG00000012459	ENSG00000103043	VAC14	HGNC Symbol	-0.369876	1.39442e-12
ENSECAG00000022787	ENSG00000185825	BCAP31	HGNC Symbol	-0.399732	1.39955e-12
ENSECAG00000014330	ENSG00000172115	CYCS	HGNC Symbol	0.590518	1.41024e-12
ENSECAG00000021613	ENSG00000018408	WWTR1	HGNC Symbol	0.554447	1.41371e-12
ENSECAG00000018600	ENSG00000184009	ACTG1	HGNC Symbol	-0.625047	1.43282e-12
ENSECAG00000023048	ENSG00000130699	TAF4	HGNC Symbol	-0.485314	1.43798e-12
ENSECAG00000021275	ENSG00000130414	NDUFA10	HGNC Symbol	0.480438	1.48788e-12
ENSECAG00000019626	ENSG00000183508	FAM46C	HGNC Symbol	1.40222	1.50389e-12
ENSECAG00000015740	ENSG00000088205	DDX18	HGNC Symbol	0.510883	1.53694e-12
ENSECAG00000013338	ENSG00000162885	B3GALNT2	HGNC Symbol	-0.541895	1.5381e-12
ENSECAG00000012667	ENSG00000078328	RBFOX1	HGNC Symbol	-0.4621	1.60473e-12
ENSECAG00000013421	ENSG00000196072	BLOC1S2	HGNC Symbol	0.630875	1.62358e-12
ENSECAG00000010788	ENSG00000204859	ZBTB48	HGNC Symbol	0.453868	1.63393e-12
ENSECAG00000008871	ENSG00000184254	ALDH1A3	HGNC Symbol	0.953532	1.66831e-12
ENSECAG00000014140	ENSG00000003509	NDUFAF7	HGNC Symbol	0.425941	1.67427e-12
ENSECAG00000005701	ENSG00000169783	LINGO1	HGNC Symbol	-1.60861	1.77507e-12
ENSECAG00000012872	ENSG00000117155	SSX2IP	HGNC Symbol	-0.508047	1.81519e-12
ENSECAG00000016872	ENSG00000104221	BRF2	HGNC Symbol	0.566062	1.81795e-12
ENSECAG00000017592	ENSG00000036448	MYOM2	HGNC Symbol	-0.568077	1.86183e-12
ENSECAG00000017763	ENSG00000165424	ZCCHC24	HGNC Symbol	-0.600593	1.86183e-12
ENSECAG00000019044	ENSG00000167566	NCKAP5L	HGNC Symbol	-0.855261	1.88595e-12
ENSECAG00000011920	ENSG00000119523	ALG2	HGNC Symbol	0.703772	1.93109e-12
ENSECAG00000011059	ENSG00000183323	CCDC125	HGNC Symbol	0.808712	2.06322e-12
ENSECAG00000013003	ENSG00000135482	ZC3H10	HGNC Symbol	0.478611	2.11049e-12
ENSECAG00000019738	ENSG00000100330	MTMR3	HGNC Symbol	-0.639207	2.11049e-12
ENSECAG00000020944	ENSG00000151729	SLC25A4	HGNC Symbol	0.680011	2.12184e-12
ENSECAG00000015884	ENSG00000186918	ZNF395	HGNC Symbol	-0.944541	2.18957e-12
ENSECAG00000009436	ENSG00000004961	HCCS	HGNC Symbol	0.48968	2.19271e-12
ENSECAG00000016770	ENSG00000171206	TRIM8	HGNC Symbol	-0.602768	2.1935e-12
ENSECAG00000018961	ENSG00000248746	ACTN3	HGNC Symbol	-0.831599	2.20961e-12
ENSECAG00000011086	ENSG00000173281	PPP1R3B	HGNC Symbol	0.805845	2.26717e-12
ENSECAG00000014491	ENSG00000140853	NLRC5	HGNC Symbol	0.790717	2.32188e-12
ENSECAG00000006957	ENSG00000136717	BIN1	HGNC Symbol	-0.47141	2.34449e-12
ENSECAG00000004809	ENSG00000169255	B3GALNT1	HGNC Symbol	-0.889297	2.44861e-12
ENSECAG00000017336	ENSG00000156639	ZFAND3	HGNC Symbol	-0.439787	2.46267e-12
ENSECAG00000020931	ENSG00000141569	TRIM65	HGNC Symbol	0.461175	2.46267e-12
ENSECAG00000024448	ENSG00000158022	TRIM63	HGNC Symbol	1.24888	2.46267e-12
ENSECAG00000015655	ENSG00000148143	ZNF462	HGNC Symbol	-0.550626	2.58313e-12
ENSECAG00000021114	ENSG00000149930	TAOK2	HGNC Symbol	0.436027	2.5848e-12
ENSECAG00000024928	ENSG00000198715	GLMP	HGNC Symbol	0.452761	2.58735e-12
ENSECAG00000012796	ENSG00000150967	ABCB9	HGNC Symbol	0.899852	2.5967e-12
ENSECAG00000026866	ENSG00000205208	C4orf46	HGNC Symbol	0.615703	2.64233e-12
ENSECAG00000019214	ENSG00000152219	ARL14EP	HGNC Symbol	0.581663	2.76097e-12
ENSECAG00000014355	ENSG00000163900	TMEM41A	HGNC Symbol	-0.674082	2.79054e-12
ENSECAG00000019885	ENSG00000069849	ATP1B3	HGNC Symbol	0.420515	2.7974e-12
ENSECAG00000016439	ENSG00000168610	STAT3	HGNC Symbol	0.436928	2.80757e-12
ENSECAG00000014505	ENSG00000104960	PTOV1	HGNC Symbol	-0.628578	2.87613e-12
ENSECAG00000014691	ENSG00000105339	DENND3	HGNC Symbol	0.697422	3.06898e-12
ENSECAG00000015945	ENSG00000119899	SLC17A5	HGNC Symbol	0.554439	3.22046e-12
ENSECAG00000003887	ENSG00000204304	PBX2	HGNC Symbol	-0.395592	3.30273e-12
ENSECAG00000000494	ENSG00000123095	BHLHE41	HGNC Symbol	-0.842618	3.32545e-12
ENSECAG00000021091	ENSG00000175104	TRAF6	HGNC Symbol	0.484447	3.34327e-12
ENSECAG00000004370	ENSG00000253251	CTC-534A2.2		0.770683	3.37426e-12
ENSECAG00000000273	ENSG00000119689	DLST	HGNC Symbol	0.473588	3.40181e-12
ENSECAG00000012575	ENSG00000122971	ACADS	HGNC Symbol	0.459789	3.44572e-12
ENSECAG00000016234	ENSG00000136859	ANGPTL2	HGNC Symbol	1.12491	3.51649e-12
ENSECAG00000010840	ENSG00000107798	LIPA	HGNC Symbol	1.19657	3.59095e-12
ENSECAG00000023456	ENSG00000123545	NDUFAF4	HGNC Symbol	0.42773	3.59095e-12
ENSECAG00000024844	ENSG00000072778	ACADVL	HGNC Symbol	0.665147	3.59095e-12
ENSECAG00000015714	ENSG00000143622	RIT1	HGNC Symbol	0.549099	3.66416e-12
ENSECAG00000023461	ENSG00000120802	TMPO	HGNC Symbol	-0.585478	3.66416e-12
ENSECAG00000012089	ENSG00000204256	BRD2	HGNC Symbol	-0.328854	3.71559e-12
ENSECAG00000013074	ENSG00000136877	FPGS	HGNC Symbol	-0.572621	3.71559e-12
ENSECAG00000017449	ENSG00000130653	PNPLA7	HGNC Symbol	0.411597	3.7946e-12
ENSECAG00000006921	ENSG00000198331	HYLS1	HGNC Symbol	0.776237	3.79771e-12
ENSECAG00000005219	ENSG00000165527	ARF6	HGNC Symbol	0.440872	3.81386e-12
ENSECAG00000021752	ENSG00000165355	FBXO33	HGNC Symbol	0.526874	3.83049e-12
ENSECAG00000024265	ENSG00000117411	B4GALT2	HGNC Symbol	-0.521685	3.83049e-12
ENSECAG00000017147	ENSG00000188549	C15orf52	HGNC Symbol	-0.509655	3.89404e-12
ENSECAG00000010363	ENSG00000129353	SLC44A2	HGNC Symbol	-0.336528	3.93074e-12
ENSECAG00000018500	ENSG00000102393	GLA	HGNC Symbol	0.52224	3.96489e-12
ENSECAG00000012033	ENSG00000177683	THAP5	HGNC Symbol	0.631575	3.97645e-12
ENSECAG00000023632	ENSG00000148908	RGS10	HGNC Symbol	-0.90401	4.02121e-12
ENSECAG00000011393	ENSG00000165113	GKAP1	HGNC Symbol	-0.56638	4.09418e-12
ENSECAG00000020573	ENSG00000182481	KPNA2	HGNC Symbol	0.521722	4.09604e-12
ENSECAG00000014795	ENSG00000120832	MTERF2	HGNC Symbol	0.457997	4.19766e-12
ENSECAG00000021773	ENSG00000114573	ATP6V1A	HGNC Symbol	0.548911	4.2109e-12
ENSECAG00000004384	ENSG00000185924	RTN4RL1	HGNC Symbol	-1.03437	4.25938e-12
ENSECAG00000018765	ENSG00000090061	CCNK	HGNC Symbol	0.358258	4.38196e-12
ENSECAG00000012479	ENSG00000161813	LARP4	HGNC Symbol	0.592634	4.45084e-12
ENSECAG00000004839	ENSG00000168913	ENHO	EntrezGene	-0.882588	4.4807e-12
ENSECAG00000006725	ENSG00000172765	TMCC1	HGNC Symbol	-0.497719	4.59492e-12
ENSECAG00000023023	ENSG00000140961	OSGIN1	HGNC Symbol	2.11291	4.71231e-12
ENSECAG00000019121	ENSG00000126602	TRAP1	HGNC Symbol	0.344846	4.7347e-12
ENSECAG00000022511	ENSG00000196923	PDLIM7	HGNC Symbol	-0.946718	4.73761e-12
ENSECAG00000013080	ENSG00000149428	HYOU1	HGNC Symbol	0.566563	4.78966e-12
ENSECAG00000010549	ENSG00000115419	GLS	HGNC Symbol	0.569625	4.79014e-12
ENSECAG00000015728	ENSG00000132763	MMACHC	HGNC Symbol	0.557139	4.82266e-12
ENSECAG00000026849	ENSG00000163346	PBXIP1	HGNC Symbol	-0.396903	4.84183e-12
ENSECAG00000017525	ENSG00000166869	CHP2	HGNC Symbol	0.967647	4.85896e-12
ENSECAG00000007607	ENSG00000144724	PTPRG	HGNC Symbol	0.768402	4.88114e-12
ENSECAG00000016528	ENSG00000084710	EFR3B	HGNC Symbol	1.05455	4.88114e-12
ENSECAG00000002866	ENSG00000148154	UGCG	HGNC Symbol	0.788565	5.01445e-12
ENSECAG00000023965	ENSG00000163156	SCNM1	HGNC Symbol	0.449288	5.01445e-12
ENSECAG00000009312	ENSG00000165675	ENOX2	HGNC Symbol	-1.15256	5.03855e-12
ENSECAG00000022722	ENSG00000135476	ESPL1	HGNC Symbol	1.19732	5.03855e-12
ENSECAG00000009169	ENSG00000085760	MTIF2	HGNC Symbol	0.390863	5.13527e-12
ENSECAG00000018474	ENSG00000204580	DDR1	HGNC Symbol	-0.814435	5.13527e-12
ENSECAG00000017599	ENSG00000189042	ZNF567	HGNC Symbol	0.692372	5.13895e-12
ENSECAG00000024622	ENSG00000164292	RHOBTB3	HGNC Symbol	-0.677854	5.19622e-12
ENSECAG00000003150	ENSG00000165507	C10orf10	HGNC Symbol	-0.903517	5.43192e-12
ENSECAG00000019218	ENSG00000198081	ZBTB14	HGNC Symbol	-0.622011	5.66494e-12
ENSECAG00000017064	ENSG00000165458	INPPL1	HGNC Symbol	-0.488445	5.68296e-12
ENSECAG00000019133	ENSG00000078237	TIGAR	HGNC Symbol	0.539559	5.7391e-12
ENSECAG00000002250	ENSG00000136158	SPRY2	HGNC Symbol	0.662421	5.8653e-12
ENSECAG00000011907	ENSG00000188493	C19orf54	HGNC Symbol	0.586257	5.8653e-12
ENSECAG00000009381	ENSG00000173011	TADA2B	HGNC Symbol	-0.399274	6.11594e-12
ENSECAG00000018046	ENSG00000030582	GRN	HGNC Symbol	0.579613	6.26021e-12
ENSECAG00000000088	ENSG00000079393	DUSP13	HGNC Symbol	-0.336787	6.2939e-12
ENSECAG00000014832	ENSG00000139112	GABARAPL1	HGNC Symbol	0.572909	6.48068e-12
ENSECAG00000009270	ENSG00000115942	ORC2	HGNC Symbol	0.521421	6.64425e-12
ENSECAG00000001463	ENSG00000204315	FKBPL	HGNC Symbol	0.917159	7.04718e-12
ENSECAG00000006321	ENSG00000113384	GOLPH3	HGNC Symbol	0.413351	7.06056e-12
ENSECAG00000018122	ENSG00000242114	MTFP1	HGNC Symbol	0.779883	7.06056e-12
ENSECAG00000022007	ENSG00000169432	SCN9A	HGNC Symbol	-1.88573	7.07996e-12
ENSECAG00000012357	ENSG00000125970	RALY	HGNC Symbol	-0.395678	7.09093e-12
ENSECAG00000019236	ENSG00000179241	LDLRAD3	HGNC Symbol	1.21157	7.0977e-12
ENSECAG00000009888	ENSG00000055813	CCDC85A	HGNC Symbol	-0.73686	7.16543e-12
ENSECAG00000017829	ENSG00000145332	KLHL8	HGNC Symbol	-0.593815	7.16543e-12
ENSECAG00000004794	ENSG00000112473	SLC39A7	HGNC Symbol	0.51763	7.24433e-12
ENSECAG00000012040	ENSG00000160408	ST6GALNAC6	HGNC Symbol	-0.512696	7.24433e-12
ENSECAG00000016788	ENSG00000132423	COQ3	HGNC Symbol	0.368362	7.26663e-12
ENSECAG00000020016	ENSG00000183396	TMEM89	HGNC Symbol	1.01625	7.48144e-12
ENSECAG00000011574	ENSG00000069998	CECR5	HGNC Symbol	0.555484	7.65574e-12
ENSECAG00000016651	ENSG00000107672	NSMCE4A	HGNC Symbol	0.514762	7.65574e-12
ENSECAG00000014209	ENSG00000050426	LETMD1	HGNC Symbol	0.46796	7.67255e-12
ENSECAG00000017952	ENSG00000171045	TSNARE1	HGNC Symbol	-0.763078	7.79761e-12
ENSECAG00000014891	ENSG00000091129	NRCAM	HGNC Symbol	1.5012	7.81969e-12
ENSECAG00000024766	ENSG00000005339	CREBBP	HGNC Symbol	-0.367176	7.81969e-12
ENSECAG00000008344	ENSG00000138031	ADCY3	HGNC Symbol	0.763634	7.85496e-12
ENSECAG00000019837	ENSG00000145675	PIK3R1	HGNC Symbol	0.766091	8.01178e-12
ENSECAG00000023878	ENSG00000142459	EVI5L	HGNC Symbol	-0.519927	8.02729e-12
ENSECAG00000019323	ENSG00000108578	BLMH	HGNC Symbol	-0.381482	8.03882e-12
ENSECAG00000022265	ENSG00000163029	SMC6	HGNC Symbol	-0.595599	8.21222e-12
ENSECAG00000009834	ENSG00000184716	SERINC4	HGNC Symbol	0.46252	8.22215e-12
ENSECAG00000019908	ENSG00000159199	ATP5G1	HGNC Symbol	0.600016	8.30947e-12
ENSECAG00000017978	ENSG00000163249	CCNYL1	HGNC Symbol	-0.530829	8.37951e-12
ENSECAG00000006486	ENSG00000163935	SFMBT1	HGNC Symbol	-0.724201	8.44007e-12
ENSECAG00000007965	ENSG00000136807	CDK9	HGNC Symbol	-0.43914	8.52894e-12
ENSECAG00000008784	ENSG00000101445	PPP1R16B	HGNC Symbol	0.886669	9.02651e-12
ENSECAG00000016447	ENSG00000124831	LRRFIP1	HGNC Symbol	-0.628804	9.54746e-12
ENSECAG00000019004	ENSG00000100294	MCAT	HGNC Symbol	0.479903	9.61951e-12
ENSECAG00000011991	ENSG00000050405	LIMA1	HGNC Symbol	0.634978	9.68863e-12
ENSECAG00000020431	ENSG00000118515	SGK1	HGNC Symbol	-1.11588	9.86544e-12
ENSECAG00000005914	ENSG00000224383	PRR29	HGNC Symbol	-0.748627	1.00272e-11
ENSECAG00000021630	ENSG00000146166	LGSN	HGNC Symbol	0.746553	1.00589e-11
ENSECAG00000003539	ENSG00000059691	GATB	HGNC Symbol	0.437083	1.02366e-11
ENSECAG00000009996	ENSG00000006047	YBX2	HGNC Symbol	1.36282	1.02496e-11
ENSECAG00000023204	ENSG00000132773	TOE1	HGNC Symbol	-0.540312	1.02662e-11
ENSECAG00000024992	ENSG00000132196	HSD17B7	HGNC Symbol	1.13841	1.04158e-11
ENSECAG00000019690	ENSG00000008441	NFIX	HGNC Symbol	-0.547977	1.04379e-11
ENSECAG00000017989	ENSG00000055208	TAB2	HGNC Symbol	-0.508509	1.05197e-11
ENSECAG00000009250	ENSG00000132329	RAMP1	HGNC Symbol	-0.516716	1.05373e-11
ENSECAG00000021672	ENSG00000197746	PSAP	HGNC Symbol	0.372378	1.06154e-11
ENSECAG00000013878	ENSG00000029534	ANK1	HGNC Symbol	-0.574045	1.08561e-11
ENSECAG00000014940	ENSG00000086589	RBM22	HGNC Symbol	0.389107	1.09932e-11
ENSECAG00000022211	ENSG00000215440	NPEPL1	HGNC Symbol	-0.37651	1.11469e-11
ENSECAG00000020148	ENSG00000163069	SGCB	HGNC Symbol	-0.623204	1.1221e-11
ENSECAG00000017955	ENSG00000146828	SLC12A9	HGNC Symbol	-0.873883	1.17723e-11
ENSECAG00000013724	ENSG00000026103	FAS	HGNC Symbol	0.702504	1.18628e-11
ENSECAG00000023960	ENSG00000168427	KLHL30	HGNC Symbol	0.992944	1.20988e-11
ENSECAG00000009897	ENSG00000198894	CIPC	HGNC Symbol	0.468733	1.21898e-11
ENSECAG00000013948	ENSG00000135900	MRPL44	HGNC Symbol	0.384421	1.23105e-11
ENSECAG00000015243	ENSG00000125846	ZNF133	HGNC Symbol	0.423788	1.23197e-11
ENSECAG00000011529	ENSG00000188037	CLCN1	HGNC Symbol	-0.420203	1.24831e-11
ENSECAG00000000015	ENSG00000120549	KIAA1217	HGNC Symbol	0.753351	1.24972e-11
ENSECAG00000001441	ENSG00000061938	TNK2	HGNC Symbol	-0.752902	1.2524e-11
ENSECAG00000021304	ENSG00000160094	ZNF362	HGNC Symbol	-0.530758	1.26317e-11
ENSECAG00000019026	ENSG00000163157	TMOD4	HGNC Symbol	-0.510989	1.29018e-11
ENSECAG00000009335	ENSG00000102580	DNAJC3	HGNC Symbol	0.469981	1.36906e-11
ENSECAG00000020822	ENSG00000131504	DIAPH1	HGNC Symbol	-0.507703	1.38466e-11
ENSECAG00000017404	ENSG00000162191	UBXN1	HGNC Symbol	-0.466564	1.39298e-11
ENSECAG00000018375	ENSG00000037637	FBXO42	HGNC Symbol	0.507064	1.39771e-11
ENSECAG00000011007	ENSG00000151498	ACAD8	HGNC Symbol	0.405949	1.40576e-11
ENSECAG00000009763	ENSG00000159348	CYB5R1	HGNC Symbol	-0.508632	1.41061e-11
ENSECAG00000017200	ENSG00000184508	HDDC3	HGNC Symbol	0.737772	1.42275e-11
ENSECAG00000015355	ENSG00000013441	CLK1	HGNC Symbol	-0.441411	1.44148e-11
ENSECAG00000021003	ENSG00000125449	ARMC7	HGNC Symbol	0.637304	1.44559e-11
ENSECAG00000018097	ENSG00000164169	PRMT9	HGNC Symbol	0.511848	1.44654e-11
ENSECAG00000024058	ENSG00000088899	RP5-1187M17.10		-0.738572	1.4816e-11
ENSECAG00000006991	ENSG00000261371	PECAM1	HGNC Symbol	0.708094	1.49259e-11
ENSECAG00000021876	ENSG00000171777	RASGRP4	HGNC Symbol	-1.35859	1.57916e-11
ENSECAG00000012954	ENSG00000276045	ORAI1	HGNC Symbol	-0.557876	1.59965e-11
ENSECAG00000017056	ENSG00000148925	BTBD10	HGNC Symbol	-0.3784	1.59965e-11
ENSECAG00000020682	ENSG00000175764	TTLL11	HGNC Symbol	-0.56191	1.59965e-11
ENSECAG00000014441	ENSG00000109445	ZNF330	HGNC Symbol	0.561329	1.60543e-11
ENSECAG00000006544	ENSG00000174197	MGA	HGNC Symbol	0.713722	1.6226e-11
ENSECAG00000011304	ENSG00000096060	FKBP5	HGNC Symbol	1.47134	1.64094e-11
ENSECAG00000020924	ENSG00000184381	PLA2G6	HGNC Symbol	0.43033	1.65155e-11
ENSECAG00000012228	ENSG00000131748	STARD3	HGNC Symbol	-0.388431	1.664e-11
ENSECAG00000025139	ENSG00000278619	MRM1	HGNC Symbol	0.603451	1.76803e-11
ENSECAG00000012544	ENSG00000155657	TTN	HGNC Symbol	-0.537907	1.7724e-11
ENSECAG00000016103	ENSG00000221838	AP4M1	HGNC Symbol	0.468374	1.7724e-11
ENSECAG00000006936	ENSG00000198885	ITPRIPL1	HGNC Symbol	0.591658	1.78331e-11
ENSECAG00000021365	ENSG00000043093	DCUN1D1	HGNC Symbol	-0.500885	1.78331e-11
ENSECAG00000015278	ENSG00000166411	IDH3A	HGNC Symbol	0.518714	1.83151e-11
ENSECAG00000009150	ENSG00000050393	MCUR1	HGNC Symbol	0.521002	1.83677e-11
ENSECAG00000021475	ENSG00000116266	STXBP3	HGNC Symbol	-0.622723	1.83715e-11
ENSECAG00000009449	ENSG00000164284	GRPEL2	HGNC Symbol	0.518183	1.84059e-11
ENSECAG00000022433	ENSG00000104879	CKM	HGNC Symbol	-0.408739	1.86354e-11
ENSECAG00000005768	ENSG00000138758	2011-09-01	HGNC Symbol	-0.833182	1.91849e-11
ENSECAG00000024877	ENSG00000063978	RNF4	HGNC Symbol	0.38102	1.95736e-11
ENSECAG00000008225	ENSG00000011295	TTC19	HGNC Symbol	0.53467	1.96447e-11
ENSECAG00000008529	ENSG00000123124	WWP1	HGNC Symbol	-0.427526	2.07517e-11
ENSECAG00000010092	ENSG00000068654	POLR1A	HGNC Symbol	0.357285	2.08784e-11
ENSECAG00000014194	ENSG00000164318	EGFLAM	HGNC Symbol	-0.699719	2.08784e-11
ENSECAG00000001722	ENSG00000147383	NSDHL	HGNC Symbol	0.405469	2.13331e-11
ENSECAG00000022359	ENSG00000110074	FOXRED1	HGNC Symbol	0.350531	2.13331e-11
ENSECAG00000024136	ENSG00000008853	RHOBTB2	HGNC Symbol	-0.615044	2.13514e-11
ENSECAG00000012650	ENSG00000174611	KY	HGNC Symbol	-1.19208	2.14751e-11
ENSECAG00000024214	ENSG00000187741	FANCA	HGNC Symbol	0.470708	2.19964e-11
ENSECAG00000016971	ENSG00000124496	TRERF1	HGNC Symbol	-0.983358	2.2128e-11
ENSECAG00000016654	ENSG00000136450	SRSF1	EntrezGene	0.4966	2.28699e-11
ENSECAG00000018940	ENSG00000149932	TMEM219	HGNC Symbol	-0.64295	2.38244e-11
ENSECAG00000016454	ENSG00000169006	NTSR2	HGNC Symbol	1.56228	2.38596e-11
ENSECAG00000024219	ENSG00000185739	SRL	HGNC Symbol	-0.440873	2.44048e-11
ENSECAG00000003462	ENSG00000159216	RUNX1	HGNC Symbol	1.67053	2.49662e-11
ENSECAG00000000377	ENSG00000113460	BRIX1	HGNC Symbol	0.432555	2.53179e-11
ENSECAG00000014178	ENSG00000104687	GSR	HGNC Symbol	0.582654	2.57237e-11
ENSECAG00000012993	ENSG00000101384	JAG1	HGNC Symbol	0.562614	2.57681e-11
ENSECAG00000020020	ENSG00000010256	UQCRC1	HGNC Symbol	0.475203	2.62504e-11
ENSECAG00000000420	ENSG00000172530	BANP	HGNC Symbol	0.674698	2.64351e-11
ENSECAG00000013591	ENSG00000064933	PMS1	HGNC Symbol	-0.687278	2.86708e-11
ENSECAG00000020181	ENSG00000127914	AKAP9	HGNC Symbol	-0.469302	2.86976e-11
ENSECAG00000023827	ENSG00000144677	CTDSPL	HGNC Symbol	-0.803655	2.89227e-11
ENSECAG00000015861	ENSG00000149547	EI24	HGNC Symbol	-0.380954	2.96005e-11
ENSECAG00000009467	ENSG00000119865	CNRIP1	HGNC Symbol	-0.755436	2.96213e-11
ENSECAG00000025103	ENSG00000165912	PACSIN3	HGNC Symbol	-0.529994	2.96213e-11
ENSECAG00000025094	ENSG00000164180	TMEM161B	HGNC Symbol	0.488894	2.99629e-11
ENSECAG00000020719	ENSG00000163697	APBB2	HGNC Symbol	-0.620512	3.0053e-11
ENSECAG00000015818	ENSG00000102978	POLR2C	HGNC Symbol	-0.365202	3.07804e-11
ENSECAG00000007828	ENSG00000130055	GDPD2	HGNC Symbol	-1.3267	3.09425e-11
ENSECAG00000021025	ENSG00000127325	BEST3	HGNC Symbol	0.710895	3.12224e-11
ENSECAG00000024817	ENSG00000072682	P4HA2	HGNC Symbol	0.591567	3.14752e-11
ENSECAG00000023902	ENSG00000030110	BAK1	HGNC Symbol	0.635194	3.21578e-11
ENSECAG00000015321	ENSG00000165637	VDAC2	HGNC Symbol	0.33901	3.22588e-11
ENSECAG00000001653	ENSG00000177084	POLE	HGNC Symbol	-0.798665	3.24421e-11
ENSECAG00000016953	ENSG00000108924	HLF	HGNC Symbol	-0.930574	3.24421e-11
ENSECAG00000010925	ENSG00000124019	FAM124B	HGNC Symbol	1.92443	3.28221e-11
ENSECAG00000007138	ENSG00000112175	BMP5	HGNC Symbol	-0.856842	3.32603e-11
ENSECAG00000020726	ENSG00000091483	FH	HGNC Symbol	0.334871	3.35215e-11
ENSECAG00000018131	ENSG00000119326	CTNNAL1	HGNC Symbol	-0.483068	3.35876e-11
ENSECAG00000014389	ENSG00000120662	MTRF1	HGNC Symbol	0.461756	3.37069e-11
ENSECAG00000015924	ENSG00000102974	CTCF	HGNC Symbol	-0.364053	3.38884e-11
ENSECAG00000018656	ENSG00000100628	ASB2	HGNC Symbol	0.574013	3.45047e-11
ENSECAG00000015725	ENSG00000084754	HADHA	HGNC Symbol	0.432191	3.4978e-11
ENSECAG00000019618	ENSG00000197601	FAR1	HGNC Symbol	-0.386902	3.50981e-11
ENSECAG00000023146	ENSG00000160439	RDH13	HGNC Symbol	0.583945	3.58024e-11
ENSECAG00000012553	ENSG00000025156	HSF2	HGNC Symbol	0.456129	3.67786e-11
ENSECAG00000018012	ENSG00000143416	SELENBP1	HGNC Symbol	-0.561445	3.70663e-11
ENSECAG00000002379	ENSG00000181827	RFX7	HGNC Symbol	-0.799143	3.96373e-11
ENSECAG00000017694	ENSG00000114030	KPNA1	HGNC Symbol	-0.414606	3.96373e-11
ENSECAG00000011758	ENSG00000117118	SDHB	EntrezGene	0.423036	4.06959e-11
ENSECAG00000016082	ENSG00000116478	HDAC1	HGNC Symbol	0.399182	4.58189e-11
ENSECAG00000000099	ENSG00000103034	NDRG4	HGNC Symbol	1.05146	4.6055e-11
ENSECAG00000017771	ENSG00000143153	ATP1B1	HGNC Symbol	0.533873	4.6055e-11
ENSECAG00000006666	ENSG00000170681	MURC	HGNC Symbol	-0.577115	4.6159e-11
ENSECAG00000024605	ENSG00000169375	SIN3A	HGNC Symbol	-0.458454	4.6159e-11
ENSECAG00000012297	ENSG00000072954	TMEM38A	HGNC Symbol	-0.366231	4.66471e-11
ENSECAG00000024708	ENSG00000185019	UBOX5	HGNC Symbol	0.426444	4.73166e-11
ENSECAG00000008661	ENSG00000163444	TMEM183A	HGNC Symbol	-0.43218	4.93988e-11
ENSECAG00000019812	ENSG00000135049	AGTPBP1	HGNC Symbol	-0.466407	4.94992e-11
ENSECAG00000015358	ENSG00000214530	STARD10	HGNC Symbol	-0.447494	4.98809e-11
ENSECAG00000025096	ENSG00000139173	TMEM117	HGNC Symbol	-0.73438	5.01527e-11
ENSECAG00000022269	ENSG00000179335	CLK3	HGNC Symbol	0.339877	5.24262e-11
ENSECAG00000024368	ENSG00000198700	IPO9	HGNC Symbol	-0.620022	5.32805e-11
ENSECAG00000009722	ENSG00000180667	YOD1	HGNC Symbol	1.14429	5.39783e-11
ENSECAG00000015858	ENSG00000166579	NDEL1	HGNC Symbol	0.674644	5.4133e-11
ENSECAG00000024899	ENSG00000146070	PLA2G7	HGNC Symbol	-0.696537	5.46696e-11
ENSECAG00000021884	ENSG00000101473	ACOT8	HGNC Symbol	0.440576	5.52745e-11
ENSECAG00000016742	ENSG00000119139	TJP2	HGNC Symbol	0.614416	5.61785e-11
ENSECAG00000020454	ENSG00000185909	KLHDC8B	HGNC Symbol	-0.595478	5.61785e-11
ENSECAG00000003664	ENSG00000184185	KCNJ12	HGNC Symbol	-0.537154	5.73653e-11
ENSECAG00000002091	ENSG00000151576	QTRTD1	HGNC Symbol	0.614152	5.74716e-11
ENSECAG00000013454	ENSG00000213619	NDUFS3	HGNC Symbol	0.483494	5.78522e-11
ENSECAG00000009793	ENSG00000144834	TAGLN3	HGNC Symbol	-0.790455	5.84619e-11
ENSECAG00000011037	ENSG00000140105	WARS	HGNC Symbol	0.398697	5.84619e-11
ENSECAG00000010188	ENSG00000158201	ABHD3	HGNC Symbol	0.919382	5.93017e-11
ENSECAG00000022842	ENSG00000083444	PLOD1	HGNC Symbol	-0.555986	5.935e-11
ENSECAG00000008243	ENSG00000127377	CRYGN	HGNC Symbol	-1.05936	6.03092e-11
ENSECAG00000008638	ENSG00000142599	RERE	HGNC Symbol	0.616612	6.15654e-11
ENSECAG00000015898	ENSG00000164237	CMBL	HGNC Symbol	-0.374465	6.29541e-11
ENSECAG00000008354	ENSG00000162877	PM20D1	HGNC Symbol	0.65506	6.43143e-11
ENSECAG00000000260	ENSG00000040341	STAU2	HGNC Symbol	-0.445642	6.45432e-11
ENSECAG00000025133	ENSG00000097096	SYDE2	HGNC Symbol	-0.853495	6.45432e-11
ENSECAG00000020720	ENSG00000004468	CD38	HGNC Symbol	0.869573	6.49324e-11
ENSECAG00000020480	ENSG00000159322	ADPGK	HGNC Symbol	0.432134	6.58976e-11
ENSECAG00000024674	ENSG00000137941	TTLL7	HGNC Symbol	-0.549476	6.63494e-11
ENSECAG00000021479	ENSG00000008311	AASS	HGNC Symbol	-0.701283	6.84391e-11
ENSECAG00000018141	ENSG00000143418	CERS2	HGNC Symbol	0.419192	7.03472e-11
ENSECAG00000000103	ENSG00000213337	ANKRD39	HGNC Symbol	-0.368804	7.10623e-11
ENSECAG00000013563	ENSG00000142453	CARM1	HGNC Symbol	0.473936	7.10623e-11
ENSECAG00000021551	ENSG00000183520	UTP11L	HGNC Symbol	0.410785	7.14245e-11
ENSECAG00000002491	ENSG00000142279	WTIP	HGNC Symbol	-0.533795	7.19697e-11
ENSECAG00000022254	ENSG00000167460	TPM4	HGNC Symbol	0.601756	7.57453e-11
ENSECAG00000022444	ENSG00000172992	DCAKD	HGNC Symbol	0.570913	7.67189e-11
ENSECAG00000016917	ENSG00000135269	TES	HGNC Symbol	-0.730128	7.68817e-11
ENSECAG00000011716	ENSG00000167114	SLC27A4	HGNC Symbol	0.439765	7.77337e-11
ENSECAG00000014217	ENSG00000029725	RABEP1	HGNC Symbol	-0.515866	7.80828e-11
ENSECAG00000009524	ENSG00000141526	SLC16A3	HGNC Symbol	0.725354	7.92202e-11
ENSECAG00000023748	ENSG00000141101	NOB1	HGNC Symbol	0.373992	7.94622e-11
ENSECAG00000000072	ENSG00000184368	MAP7D2	HGNC Symbol	1.99783	8.00065e-11
ENSECAG00000010180	ENSG00000158882	TOMM40L	HGNC Symbol	0.499994	8.11338e-11
ENSECAG00000018094	ENSG00000167291	TBC1D16	HGNC Symbol	-0.50112	8.11338e-11
ENSECAG00000020407	ENSG00000086967	MYBPC2	HGNC Symbol	-0.479804	8.28047e-11
ENSECAG00000018353	ENSG00000174282	ZBTB4	HGNC Symbol	-0.478857	8.32382e-11
ENSECAG00000021561	ENSG00000152234	ATP5A1	HGNC Symbol	0.408549	8.56309e-11
ENSECAG00000004620	ENSG00000175115	PACS1	HGNC Symbol	-0.398331	8.59385e-11
ENSECAG00000014461	ENSG00000112855	HARS2	HGNC Symbol	0.326187	8.81935e-11
ENSECAG00000013991	ENSG00000171161	ZNF672	HGNC Symbol	0.781788	9.18906e-11
ENSECAG00000021641	ENSG00000124104	SNX21	HGNC Symbol	0.598088	9.23271e-11
ENSECAG00000012386	ENSG00000131871	VIMP	HGNC Symbol	-0.403076	9.51865e-11
ENSECAG00000021023	ENSG00000130348	QRSL1	HGNC Symbol	0.412745	9.51865e-11
ENSECAG00000000046	ENSG00000148541	FAM13C	HGNC Symbol	-1.04168	9.51871e-11
ENSECAG00000017545	ENSG00000057757	PITHD1	HGNC Symbol	-0.328139	9.58215e-11
ENSECAG00000000795	ENSG00000147576	ADHFE1	HGNC Symbol	-0.446274	9.64992e-11
ENSECAG00000004502	ENSG00000103175	WFDC1	HGNC Symbol	1.32918	9.68742e-11
ENSECAG00000008514	ENSG00000154518	ATP5G3	HGNC Symbol	0.54367	9.88083e-11
ENSECAG00000024752	ENSG00000145794	MEGF10	HGNC Symbol	-0.980228	9.91898e-11
ENSECAG00000017363	ENSG00000088448	ANKRD10	HGNC Symbol	-0.389101	9.94856e-11
ENSECAG00000015914	ENSG00000023228	NDUFS1	HGNC Symbol	0.39927	1.0357e-10
ENSECAG00000007524	ENSG00000107833	NPM3	HGNC Symbol	-0.380516	1.04655e-10
ENSECAG00000014575	ENSG00000139687	RB1	HGNC Symbol	-0.460207	1.04655e-10
ENSECAG00000017982	ENSG00000198125	MB	EntrezGene	0.47522	1.05848e-10
ENSECAG00000016126	ENSG00000181826	RELL1	HGNC Symbol	1.00781	1.08435e-10
ENSECAG00000011765	ENSG00000108561	C1QBP	HGNC Symbol	0.439366	1.08689e-10
ENSECAG00000011686	ENSG00000135503	ACVR1B	HGNC Symbol	-0.73059	1.10258e-10
ENSECAG00000004226	ENSG00000184857	TMEM186	HGNC Symbol	0.577256	1.13282e-10
ENSECAG00000024081	ENSG00000188761	BCL2L15	HGNC Symbol	1.50571	1.134e-10
ENSECAG00000008957	ENSG00000100365	NCF4	HGNC Symbol	-1.41723	1.17907e-10
ENSECAG00000018866	ENSG00000196547	MAN2A2	HGNC Symbol	-0.51358	1.19218e-10
ENSECAG00000001964	ENSG00000131828	PDHA1	HGNC Symbol	0.428783	1.19824e-10
ENSECAG00000000473	ENSG00000138138	ATAD1	HGNC Symbol	0.426594	1.21268e-10
ENSECAG00000012012	ENSG00000112796	ENPP5	HGNC Symbol	0.698401	1.21268e-10
ENSECAG00000012582	ENSG00000115556	PLCD4	HGNC Symbol	-0.55334	1.22667e-10
ENSECAG00000023628	ENSG00000134072	CAMK1	HGNC Symbol	-0.797203	1.23753e-10
ENSECAG00000023985	ENSG00000130349	C6orf203	HGNC Symbol	0.50989	1.24291e-10
ENSECAG00000024684	ENSG00000165629	ATP5C1	HGNC Symbol	0.476417	1.27903e-10
ENSECAG00000019247	ENSG00000143643	TTC13	HGNC Symbol	-0.331071	1.32402e-10
ENSECAG00000000580	ENSG00000070610	GBA2	HGNC Symbol	0.432225	1.36492e-10
ENSECAG00000019898	ENSG00000123607	TTC21B	HGNC Symbol	-0.567669	1.37728e-10
ENSECAG00000025152	ENSG00000123643	SLC36A1	HGNC Symbol	0.885313	1.38413e-10
ENSECAG00000015058	ENSG00000163947	ARHGEF3	HGNC Symbol	0.626469	1.38601e-10
ENSECAG00000023356	ENSG00000137509	PRCP	HGNC Symbol	-0.714568	1.40901e-10
ENSECAG00000003776	ENSG00000136960	ENPP2	HGNC Symbol	-0.792511	1.42231e-10
ENSECAG00000008270	ENSG00000164687	FABP5	HGNC Symbol	0.670569	1.42609e-10
ENSECAG00000022495	ENSG00000186416	NKRF	HGNC Symbol	0.607251	1.44141e-10
ENSECAG00000017544	ENSG00000082014	SMARCD3	HGNC Symbol	-0.368114	1.46311e-10
ENSECAG00000016542	ENSG00000080819	CPOX	HGNC Symbol	0.373287	1.50623e-10
ENSECAG00000005244	ENSG00000168291	PDHB	HGNC Symbol	0.370475	1.51852e-10
ENSECAG00000002378	ENSG00000163528	CHCHD4	HGNC Symbol	0.747394	1.52258e-10
ENSECAG00000019638	ENSG00000171368	TPPP	HGNC Symbol	-0.878527	1.52258e-10
ENSECAG00000022121	ENSG00000010319	SEMA3G	HGNC Symbol	0.807834	1.54917e-10
ENSECAG00000004371	ENSG00000152464	RPP38	HGNC Symbol	0.390814	1.61959e-10
ENSECAG00000008214	ENSG00000078070	MCCC1	HGNC Symbol	-0.393726	1.61975e-10
ENSECAG00000020244	ENSG00000114853	ZBTB47	HGNC Symbol	-0.712743	1.61975e-10
ENSECAG00000011376	ENSG00000198951	NAGA	HGNC Symbol	0.440055	1.77483e-10
ENSECAG00000019741	ENSG00000131781	FMO5	HGNC Symbol	-1.11866	1.78434e-10
ENSECAG00000003363	ENSG00000116903	EXOC8	EntrezGene	0.536929	1.80182e-10
ENSECAG00000014064	ENSG00000168676	KCTD19	HGNC Symbol	1.30277	1.80773e-10
ENSECAG00000021253	ENSG00000136940	PDCL	HGNC Symbol	0.458168	1.82707e-10
ENSECAG00000010434	ENSG00000164038	SLC9B2	HGNC Symbol	-0.605827	1.83547e-10
ENSECAG00000002611	ENSG00000140374	ETFA	HGNC Symbol	0.35572	1.86863e-10
ENSECAG00000000703	ENSG00000151093	OXSM	HGNC Symbol	0.402732	1.95021e-10
ENSECAG00000011519	ENSG00000143028	SYPL2	HGNC Symbol	-0.438972	1.95622e-10
ENSECAG00000012412	ENSG00000165724	ZMYND19	HGNC Symbol	-0.449891	1.95677e-10
ENSECAG00000021529	ENSG00000106462	EZH2	HGNC Symbol	0.674448	1.95677e-10
ENSECAG00000016330	ENSG00000067182	TNFRSF1A	HGNC Symbol	0.548731	2.00755e-10
ENSECAG00000016566	ENSG00000120156	TEK	HGNC Symbol	0.782188	2.01343e-10
ENSECAG00000007629	ENSG00000136770	DNAJC1	HGNC Symbol	0.563135	2.05766e-10
ENSECAG00000019652	ENSG00000124767	GLO1	HGNC Symbol	-0.464965	2.0938e-10
ENSECAG00000007346	ENSG00000112146	FBXO9	EntrezGene	-0.338997	2.13815e-10
ENSECAG00000004408	ENSG00000183671	GPR1	HGNC Symbol	-1.32443	2.15045e-10
ENSECAG00000014873	ENSG00000065154	OAT	HGNC Symbol	-0.658369	2.15916e-10
ENSECAG00000003816	ENSG00000171223	JUNB	HGNC Symbol	1.46953	2.16398e-10
ENSECAG00000022279	ENSG00000132386	SERPINF1	EntrezGene	-0.592105	2.24569e-10
ENSECAG00000015121	ENSG00000176715	ACSF3	HGNC Symbol	0.340783	2.25484e-10
ENSECAG00000013791	ENSG00000092330	TINF2	HGNC Symbol	-0.38928	2.25896e-10
ENSECAG00000022299	ENSG00000188993	LRRC66	HGNC Symbol	-1.19127	2.28953e-10
ENSECAG00000022301	ENSG00000160209	PDXK	HGNC Symbol	0.546672	2.29191e-10
ENSECAG00000009459	ENSG00000158863	FAM160B2	HGNC Symbol	-0.359991	2.34012e-10
ENSECAG00000023650	ENSG00000183044	ABAT	HGNC Symbol	-1.45098	2.34444e-10
ENSECAG00000024198	ENSG00000138018	EPT1	EntrezGene	0.716485	2.35842e-10
ENSECAG00000016316	ENSG00000176994	SMCR8	HGNC Symbol	1.03922	2.41743e-10
ENSECAG00000018546	ENSG00000073282	TP63	HGNC Symbol	-0.872531	2.42489e-10
ENSECAG00000013518	ENSG00000165792	METTL17	HGNC Symbol	0.538278	2.43607e-10
ENSECAG00000018599	ENSG00000116459	ATP5F1	HGNC Symbol	0.4373	2.47557e-10
ENSECAG00000015506	ENSG00000090432	MUL1	HGNC Symbol	0.456587	2.50196e-10
ENSECAG00000025087	ENSG00000101310	SEC23B	HGNC Symbol	0.462173	2.51701e-10
ENSECAG00000009754	ENSG00000171208	NETO2	HGNC Symbol	-0.502641	2.52308e-10
ENSECAG00000000294	ENSG00000147130	ZMYM3	HGNC Symbol	-0.456575	2.60533e-10
ENSECAG00000008899	ENSG00000160285	LSS	HGNC Symbol	-0.689849	2.67674e-10
ENSECAG00000015839	ENSG00000204160	ZDHHC18	HGNC Symbol	-0.526529	2.88441e-10
ENSECAG00000021399	ENSG00000130244	FAM98C	HGNC Symbol	-0.879813	2.91238e-10
ENSECAG00000018966	ENSG00000204923	FBXO48	HGNC Symbol	-0.827995	2.97717e-10
ENSECAG00000024997	ENSG00000153904	DDAH1	HGNC Symbol	-0.722695	3.00267e-10
ENSECAG00000009067	ENSG00000108932	SLC16A6	HGNC Symbol	1.08063	3.0029e-10
ENSECAG00000000216	ENSG00000102007	PLP2	HGNC Symbol	-0.931679	3.01858e-10
ENSECAG00000000397	ENSG00000073578	SDHA	HGNC Symbol	0.329228	3.06177e-10
ENSECAG00000021477	ENSG00000167792	NDUFV1	HGNC Symbol	0.472701	3.11811e-10
ENSECAG00000024378	ENSG00000171861	RNMTL1	HGNC Symbol	0.42788	3.1251e-10
ENSECAG00000012841	ENSG00000124374	PAIP2B	HGNC Symbol	-0.695035	3.14836e-10
ENSECAG00000020782	ENSG00000145687	SSBP2	HGNC Symbol	-0.419393	3.15031e-10
ENSECAG00000010524	ENSG00000139990	DCAF5	HGNC Symbol	-0.353682	3.17734e-10
ENSECAG00000004995	ENSG00000186051	TAL2	HGNC Symbol	-1.66512	3.19657e-10
ENSECAG00000013207	ENSG00000180730	SHISA2	HGNC Symbol	-1.07047	3.20977e-10
ENSECAG00000025151	ENSG00000133028	SCO1	HGNC Symbol	0.480644	3.2175e-10
ENSECAG00000014594	ENSG00000116016	EPAS1	HGNC Symbol	0.649938	3.23032e-10
ENSECAG00000007530	ENSG00000123096	SSPN	HGNC Symbol	-0.576431	3.28426e-10
ENSECAG00000008619	ENSG00000114473	IQCG	HGNC Symbol	1.69517	3.29477e-10
ENSECAG00000004931	ENSG00000247626	MARS2	HGNC Symbol	0.430192	3.40407e-10
ENSECAG00000016526	ENSG00000151413	NUBPL	HGNC Symbol	0.46772	3.45163e-10
ENSECAG00000011541	ENSG00000167815	PRDX2	HGNC Symbol	0.533394	3.56696e-10
ENSECAG00000013755	ENSG00000196323	ZBTB44	HGNC Symbol	-0.45829	3.58946e-10
ENSECAG00000024716	ENSG00000081189	MEF2C	HGNC Symbol	-0.470578	3.683e-10
ENSECAG00000023123	ENSG00000151092	NGLY1	HGNC Symbol	-0.398828	3.72238e-10
ENSECAG00000009545	ENSG00000107957	SH3PXD2A	HGNC Symbol	-0.863157	3.7679e-10
ENSECAG00000014400	ENSG00000151135	TMEM263	HGNC Symbol	-0.403123	3.78089e-10
ENSECAG00000015319	ENSG00000075188	NUP37	HGNC Symbol	0.503298	3.78089e-10
ENSECAG00000019978	ENSG00000078967	UBE2D4	HGNC Symbol	-0.482021	3.94321e-10
ENSECAG00000000199	ENSG00000138835	RGS3	HGNC Symbol	0.52538	3.97394e-10
ENSECAG00000009119	ENSG00000096968	JAK2	HGNC Symbol	-0.529299	3.98448e-10
ENSECAG00000016635	ENSG00000087088	BAX	HGNC Symbol	1.16113	4.12365e-10
ENSECAG00000018312	ENSG00000083720	OXCT1	HGNC Symbol	-0.424219	4.17017e-10
ENSECAG00000023844	ENSG00000196569	LAMA2	HGNC Symbol	0.487525	4.2672e-10
ENSECAG00000009137	ENSG00000165886	UBTD1	HGNC Symbol	-0.599414	4.29298e-10
ENSECAG00000010848	ENSG00000137824	RMDN3	HGNC Symbol	0.340656	4.39167e-10
ENSECAG00000008782	ENSG00000181031	RPH3AL	HGNC Symbol	-0.520413	4.50527e-10
ENSECAG00000015676	ENSG00000135709	KIAA0513	HGNC Symbol	0.685995	4.53589e-10
ENSECAG00000017287	ENSG00000119640	ACYP1	HGNC Symbol	0.784693	4.63577e-10
ENSECAG00000014926	ENSG00000166902	MRPL16	HGNC Symbol	0.466024	4.63911e-10
ENSECAG00000011461	ENSG00000170632	ARMC10	HGNC Symbol	0.435603	4.70543e-10
ENSECAG00000021520	ENSG00000143036	SLC44A3	HGNC Symbol	2.04465	4.75024e-10
ENSECAG00000018359	ENSG00000197467	COL13A1	HGNC Symbol	1.42304	4.77257e-10
ENSECAG00000022333	ENSG00000174514	MFSD4	HGNC Symbol	0.940487	4.83996e-10
ENSECAG00000024082	ENSG00000140678	ITGAX	HGNC Symbol	1.08788	4.85293e-10
ENSECAG00000013857	ENSG00000086189	DIMT1	HGNC Symbol	-0.387217	4.9309e-10
ENSECAG00000000481	ENSG00000247746	USP51	HGNC Symbol	1.4635	4.95741e-10
ENSECAG00000009417	ENSG00000161896	IP6K3	HGNC Symbol	0.519668	4.95741e-10
ENSECAG00000010981	ENSG00000109917	ZPR1	HGNC Symbol	-0.326853	5.27175e-10
ENSECAG00000007403	ENSG00000064652	SNX24	HGNC Symbol	-0.426574	5.35966e-10
ENSECAG00000021583	ENSG00000163431	LMOD1	HGNC Symbol	-1.03725	5.39432e-10
ENSECAG00000024793	ENSG00000113721	PDGFRB	HGNC Symbol	0.55678	5.48514e-10
ENSECAG00000022106	ENSG00000129071	MBD4	HGNC Symbol	0.402784	5.52271e-10
ENSECAG00000000244	ENSG00000102935	ZNF423	HGNC Symbol	-0.521311	5.52378e-10
ENSECAG00000021402	ENSG00000116922	C1orf109	HGNC Symbol	0.525321	5.53824e-10
ENSECAG00000008126	ENSG00000141510	TP53	HGNC Symbol	0.422114	5.55379e-10
ENSECAG00000011122	ENSG00000136143	SUCLA2	HGNC Symbol	0.356886	5.55379e-10
ENSECAG00000020369	ENSG00000125520	SLC2A4RG	HGNC Symbol	-0.961127	5.64688e-10
ENSECAG00000009192	ENSG00000122862	SRGN	HGNC Symbol	0.654037	5.64814e-10
ENSECAG00000024142	ENSG00000166272	WBP1L	HGNC Symbol	-0.49408	5.684e-10
ENSECAG00000018716	ENSG00000102678	FGF9	HGNC Symbol	1.68967	5.74684e-10
ENSECAG00000024471	ENSG00000005243	COPZ2	HGNC Symbol	-0.375343	5.89621e-10
ENSECAG00000024236	ENSG00000104356	POP1	HGNC Symbol	0.575126	5.94406e-10
ENSECAG00000006273	ENSG00000168938	PPIC	HGNC Symbol	-0.48217	6.13415e-10
ENSECAG00000006176	ENSG00000122756	CNTFR	HGNC Symbol	-1.29795	6.15807e-10
ENSECAG00000012176	ENSG00000129515	SNX6	HGNC Symbol	-0.387739	6.17884e-10
ENSECAG00000010759	ENSG00000095951	HIVEP1	HGNC Symbol	-0.682341	6.30502e-10
ENSECAG00000011382	ENSG00000166946	CCNDBP1	HGNC Symbol	-0.455588	6.30502e-10
ENSECAG00000019993	ENSG00000160145	KALRN	HGNC Symbol	0.431661	6.30502e-10
ENSECAG00000024339	ENSG00000145349	CAMK2D	HGNC Symbol	-0.454674	6.30502e-10
ENSECAG00000020255	ENSG00000184047	DIABLO	HGNC Symbol	0.334593	6.3401e-10
ENSECAG00000001042	ENSG00000112511	PHF1	HGNC Symbol	-0.405566	6.48802e-10
ENSECAG00000014089	ENSG00000072736	NFATC3	HGNC Symbol	-0.614441	6.58045e-10
ENSECAG00000012133	ENSG00000150630	VEGFC	HGNC Symbol	0.836563	6.65512e-10
ENSECAG00000012905	ENSG00000187239	FNBP1	HGNC Symbol	-0.395868	6.76438e-10
ENSECAG00000001845	ENSG00000169860	P2RY1	HGNC Symbol	-0.576269	6.78049e-10
ENSECAG00000014655	ENSG00000167536	DHRS13	HGNC Symbol	-0.789228	6.78049e-10
ENSECAG00000014898	ENSG00000166477	LEO1	HGNC Symbol	0.417168	6.80324e-10
ENSECAG00000009134	ENSG00000105974	CAV1	EntrezGene	0.4631	6.84543e-10
ENSECAG00000006674	ENSG00000166592	RRAD	HGNC Symbol	1.23767	6.88446e-10
ENSECAG00000007760	ENSG00000173473	SMARCC1	HGNC Symbol	-0.368461	6.96292e-10
ENSECAG00000000371	ENSG00000172086	KRCC1	HGNC Symbol	-0.454611	6.97137e-10
ENSECAG00000010515	ENSG00000144712	CAND2	HGNC Symbol	-0.395408	6.97137e-10
ENSECAG00000012628	ENSG00000129595	EPB41L4A	HGNC Symbol	0.605704	6.97137e-10
ENSECAG00000014782	ENSG00000121481	RNF2	HGNC Symbol	-0.425653	6.97542e-10
ENSECAG00000010961	ENSG00000197971	MBP	HGNC Symbol	0.565622	7.11499e-10
ENSECAG00000011045	ENSG00000174669	SLC29A2	HGNC Symbol	0.778204	7.15613e-10
ENSECAG00000024474	ENSG00000145740	SLC30A5	HGNC Symbol	0.370201	7.15704e-10
ENSECAG00000013782	ENSG00000139914	FITM1	HGNC Symbol	-0.539389	7.18078e-10
ENSECAG00000017641	ENSG00000070778	PTPN21	HGNC Symbol	-0.581109	7.24604e-10
ENSECAG00000017332	ENSG00000204922	UQCC3	HGNC Symbol	0.511645	7.25472e-10
ENSECAG00000016334	ENSG00000101158	NELFCD	HGNC Symbol	-0.330347	7.36766e-10
ENSECAG00000017860	ENSG00000157593	SLC35B2	HGNC Symbol	-0.377053	7.56942e-10
ENSECAG00000000805	ENSG00000155011	DKK2	HGNC Symbol	-1.24243	7.57717e-10
ENSECAG00000013057	ENSG00000118242	MREG	HGNC Symbol	1.11907	7.58237e-10
ENSECAG00000019610	ENSG00000197037	ZSCAN25	HGNC Symbol	0.416378	7.58237e-10
ENSECAG00000022627	ENSG00000110955	ATP5B	EntrezGene	0.418628	7.61351e-10
ENSECAG00000000344	ENSG00000005421	PON1	HGNC Symbol	-1.55195	7.78965e-10
ENSECAG00000018775	ENSG00000107263	RAPGEF1	HGNC Symbol	-0.427354	7.83523e-10
ENSECAG00000020351	ENSG00000134291	TMEM106C	HGNC Symbol	-0.41665	7.8427e-10
ENSECAG00000019617	ENSG00000104043	ATP8B4	HGNC Symbol	0.956261	7.96331e-10
ENSECAG00000016277	ENSG00000170624	SGCD	HGNC Symbol	-0.413242	8.13705e-10
ENSECAG00000013633	ENSG00000047648	ARHGAP6	HGNC Symbol	-0.677871	8.16481e-10
ENSECAG00000023344	ENSG00000048028	USP28	HGNC Symbol	-0.480764	8.16481e-10
ENSECAG00000021359	ENSG00000133318	RTN3	HGNC Symbol	0.408156	8.29612e-10
ENSECAG00000021739	ENSG00000168005	C11orf84	HGNC Symbol	0.815744	8.60439e-10
ENSECAG00000013422	ENSG00000064651	SLC12A2	HGNC Symbol	-0.554094	8.69412e-10
ENSECAG00000024436	ENSG00000145362	ANK2	HGNC Symbol	0.630404	8.69412e-10
ENSECAG00000018240	ENSG00000102893	PHKB	HGNC Symbol	-0.440724	8.84133e-10
ENSECAG00000016852	ENSG00000110090	CPT1A	EntrezGene	1.12592	8.84346e-10
ENSECAG00000022246	ENSG00000276293	PIP4K2B	HGNC Symbol	-0.500087	8.84662e-10
ENSECAG00000011160	ENSG00000078804	TP53INP2	HGNC Symbol	0.795049	9.07363e-10
ENSECAG00000024235	ENSG00000133985	TTC9	HGNC Symbol	0.637128	9.07363e-10
ENSECAG00000011528	ENSG00000140526	ABHD2	HGNC Symbol	0.935956	9.283e-10
ENSECAG00000000749	ENSG00000091140	DLD	HGNC Symbol	0.40395	9.3405e-10
ENSECAG00000014199	ENSG00000145780	FEM1C	HGNC Symbol	-0.590738	9.3405e-10
ENSECAG00000021403	ENSG00000111676	ATN1	HGNC Symbol	-0.380341	9.43551e-10
ENSECAG00000023451	ENSG00000165156	ZHX1	HGNC Symbol	-0.386488	9.52672e-10
ENSECAG00000002596	ENSG00000163092	XIRP2	HGNC Symbol	-0.559422	9.69531e-10
ENSECAG00000014949	ENSG00000140416	TPM1	HGNC Symbol	-0.617417	9.71106e-10
ENSECAG00000015180	ENSG00000162614	NEXN	HGNC Symbol	-0.775568	9.71106e-10
ENSECAG00000021501	ENSG00000140740	UQCRC2	HGNC Symbol	0.341623	9.78761e-10
ENSECAG00000010227	ENSG00000100600	LGMN	HGNC Symbol	0.538733	9.89456e-10
ENSECAG00000024663	ENSG00000147872	PLIN2	HGNC Symbol	0.937038	1.04131e-09
ENSECAG00000019289	ENSG00000130347	RTN4IP1	HGNC Symbol	0.492919	1.05495e-09
ENSECAG00000006601	ENSG00000162139	NEU3	HGNC Symbol	0.639461	1.05829e-09
ENSECAG00000015849	ENSG00000136068	FLNB	HGNC Symbol	0.728025	1.05829e-09
ENSECAG00000015514	ENSG00000178209	PLEC	HGNC Symbol	-0.555117	1.06607e-09
ENSECAG00000023202	ENSG00000111684	LPCAT3	HGNC Symbol	0.407596	1.0724e-09
ENSECAG00000012923	ENSG00000118292	C1orf54	HGNC Symbol	0.556182	1.07455e-09
ENSECAG00000012289	ENSG00000140265	ZSCAN29	HGNC Symbol	0.491236	1.07713e-09
ENSECAG00000012621	ENSG00000035664	DAPK2	HGNC Symbol	0.882521	1.07713e-09
ENSECAG00000019879	ENSG00000136003	ISCU	HGNC Symbol	0.495988	1.08364e-09
ENSECAG00000004932	ENSG00000131375	CAPN7	HGNC Symbol	-0.403518	1.08899e-09
ENSECAG00000023916	ENSG00000010072	SPRTN	HGNC Symbol	0.358503	1.10231e-09
ENSECAG00000011818	ENSG00000103507	BCKDK	HGNC Symbol	0.433445	1.11148e-09
ENSECAG00000011057	ENSG00000137337	MDC1	HGNC Symbol	-0.381784	1.11521e-09
ENSECAG00000008014	ENSG00000169957	ZNF768	HGNC Symbol	0.36551	1.118e-09
ENSECAG00000012877	ENSG00000166311	SMPD1	HGNC Symbol	0.377221	1.12595e-09
ENSECAG00000020144	ENSG00000173960	UBXN2A	HGNC Symbol	-0.428791	1.1278e-09
ENSECAG00000012658	ENSG00000174917	C19orf70	HGNC Symbol	0.680461	1.13415e-09
ENSECAG00000017010	ENSG00000164683	HEY1	HGNC Symbol	-0.959604	1.13415e-09
ENSECAG00000007718	ENSG00000136842	TMOD1	HGNC Symbol	-0.4013	1.13882e-09
ENSECAG00000012056	ENSG00000175727	MLXIP	HGNC Symbol	-0.594123	1.16832e-09
ENSECAG00000021134	ENSG00000165272	AQP3	HGNC Symbol	0.934619	1.16832e-09
ENSECAG00000022406	ENSG00000167800	TBX10	HGNC Symbol	1.73815	1.16832e-09
ENSECAG00000026930	ENSG00000106803	SEC61B	HGNC Symbol	0.403214	1.17629e-09
ENSECAG00000011722	ENSG00000131143	COX4I1	HGNC Symbol	0.54559	1.19714e-09
ENSECAG00000024085	ENSG00000164494	PDSS2	HGNC Symbol	0.385968	1.19806e-09
ENSECAG00000018933	ENSG00000162552	WNT4	HGNC Symbol	-0.905	1.23957e-09
ENSECAG00000017858	ENSG00000154723	ATP5J	HGNC Symbol	0.48707	1.24026e-09
ENSECAG00000021326	ENSG00000197893	NRAP	HGNC Symbol	-0.388183	1.24374e-09
ENSECAG00000009352	ENSG00000124006	OBSL1	HGNC Symbol	-0.632759	1.25558e-09
ENSECAG00000010867	ENSG00000162613	FUBP1	HGNC Symbol	0.378697	1.25861e-09
ENSECAG00000000413	ENSG00000143164	DCAF6	HGNC Symbol	-0.359441	1.26277e-09
ENSECAG00000003503	ENSG00000103423	DNAJA3	HGNC Symbol	0.350189	1.26612e-09
ENSECAG00000018086	ENSG00000005238	FAM214B	HGNC Symbol	-0.4095	1.26612e-09
ENSECAG00000023757	ENSG00000197296	FITM2	HGNC Symbol	0.768568	1.26612e-09
ENSECAG00000014515	ENSG00000138615	CILP	HGNC Symbol	-0.765159	1.31383e-09
ENSECAG00000004768	ENSG00000183578	TNFAIP8L3	HGNC Symbol	-1.01812	1.34511e-09
ENSECAG00000010007	ENSG00000177885	GRB2	HGNC Symbol	-0.402617	1.42674e-09
ENSECAG00000021267	ENSG00000104872	PIH1D1	HGNC Symbol	0.479785	1.44326e-09
ENSECAG00000023426	ENSG00000139835	GRTP1	HGNC Symbol	0.404275	1.45856e-09
ENSECAG00000012660	ENSG00000204287	HLA-DRA	HGNC Symbol	0.461119	1.46296e-09
ENSECAG00000023359	ENSG00000167977	KCTD5	HGNC Symbol	0.649621	1.47601e-09
ENSECAG00000024742	ENSG00000070087	PFN2	HGNC Symbol	0.598092	1.48856e-09
ENSECAG00000014343	ENSG00000095066	HOOK2	HGNC Symbol	-0.42921	1.50863e-09
ENSECAG00000015466	ENSG00000172731	LRRC20	HGNC Symbol	-0.439497	1.5294e-09
ENSECAG00000008422	ENSG00000164879	CA3	EntrezGene	-1.06328	1.53299e-09
ENSECAG00000009805	ENSG00000169738	DCXR	HGNC Symbol	-0.425589	1.55582e-09
ENSECAG00000017338	ENSG00000114268	PFKFB4	HGNC Symbol	-0.527393	1.55582e-09
ENSECAG00000008209	ENSG00000069956	MAPK6	HGNC Symbol	-0.533672	1.57605e-09
ENSECAG00000012002	ENSG00000197147	LRRC8B	HGNC Symbol	1.22524	1.57879e-09
ENSECAG00000018541	ENSG00000172375	C2CD2L	HGNC Symbol	-0.593262	1.57879e-09
ENSECAG00000008059	ENSG00000105650	PDE4C	HGNC Symbol	-0.380289	1.58156e-09
ENSECAG00000007164	ENSG00000167106	FAM102A	HGNC Symbol	1.15054	1.66005e-09
ENSECAG00000015952	ENSG00000176697	BDNF	EntrezGene	1.33831	1.66625e-09
ENSECAG00000018056	ENSG00000168062	BATF2	HGNC Symbol	0.824023	1.67788e-09
ENSECAG00000014473	ENSG00000129657	SEC14L1	HGNC Symbol	0.426702	1.67849e-09
ENSECAG00000000252	ENSG00000176946	THAP4	HGNC Symbol	0.38919	1.6862e-09
ENSECAG00000015615	ENSG00000155463	OXA1L	HGNC Symbol	0.466287	1.70086e-09
ENSECAG00000018261	ENSG00000117152	RGS4	HGNC Symbol	0.752722	1.72307e-09
ENSECAG00000012929	ENSG00000148175	STOM	HGNC Symbol	0.508792	1.72691e-09
ENSECAG00000017565	ENSG00000205268	PDE7A	HGNC Symbol	0.780587	1.73465e-09
ENSECAG00000013247	ENSG00000132326	PER2	HGNC Symbol	-0.706808	1.74269e-09
ENSECAG00000000261	ENSG00000101365	IDH3B	HGNC Symbol	0.392906	1.82348e-09
ENSECAG00000009670	ENSG00000159792	PSKH1	HGNC Symbol	0.459147	1.8839e-09
ENSECAG00000020317	ENSG00000123728	RAP2C	HGNC Symbol	-0.48353	1.89338e-09
ENSECAG00000011325	ENSG00000128849	CGNL1	HGNC Symbol	0.754099	1.89518e-09
ENSECAG00000008103	ENSG00000185009	AP3M1	HGNC Symbol	0.358678	1.90928e-09
ENSECAG00000023959	ENSG00000111358	GTF2H3	HGNC Symbol	0.397228	1.91201e-09
ENSECAG00000004829	ENSG00000159082	SYNJ1	HGNC Symbol	0.528228	1.92123e-09
ENSECAG00000021533	ENSG00000156265	MAP3K7CL	HGNC Symbol	-1.22419	1.95614e-09
ENSECAG00000014190	ENSG00000166173	LARP6	HGNC Symbol	0.712387	1.99671e-09
ENSECAG00000017899	ENSG00000138688	KIAA1109	HGNC Symbol	-0.39684	2.00489e-09
ENSECAG00000022909	ENSG00000109061	MYH1	EntrezGene	-0.623452	2.01453e-09
ENSECAG00000016711	ENSG00000117481	NSUN4	HGNC Symbol	0.394536	2.10705e-09
ENSECAG00000012140	ENSG00000138696	BMPR1B	HGNC Symbol	-1.03145	2.10873e-09
ENSECAG00000021982	ENSG00000137492	PRKRIR	HGNC Symbol	-0.355299	2.15375e-09
ENSECAG00000008055	ENSG00000164619	BMPER	HGNC Symbol	-1.47336	2.19236e-09
ENSECAG00000010206	ENSG00000214872	SMTNL1	HGNC Symbol	-0.689085	2.19966e-09
ENSECAG00000022154	ENSG00000108528	SLC25A11	HGNC Symbol	0.389161	2.21881e-09
ENSECAG00000023078	ENSG00000172057	ORMDL3	HGNC Symbol	-0.339144	2.22371e-09
ENSECAG00000000001	ENSG00000107951	MTPAP	HGNC Symbol	0.340375	2.27295e-09
ENSECAG00000013959	ENSG00000176024	ZNF613	HGNC Symbol	0.507562	2.27494e-09
ENSECAG00000009792	ENSG00000107731	UNC5B	HGNC Symbol	0.825441	2.2959e-09
ENSECAG00000022335	ENSG00000134901	KDELC1	HGNC Symbol	0.584633	2.38955e-09
ENSECAG00000016462	ENSG00000162851	TFB2M	HGNC Symbol	0.394513	2.39854e-09
ENSECAG00000010520	ENSG00000123297	TSFM	HGNC Symbol	0.398644	2.43146e-09
ENSECAG00000020855	ENSG00000196535	MYO18A	HGNC Symbol	-0.370687	2.43146e-09
ENSECAG00000007105	ENSG00000182054	IDH2	HGNC Symbol	0.394526	2.47033e-09
ENSECAG00000022873	ENSG00000124406	ATP8A1	HGNC Symbol	-0.833671	2.48144e-09
ENSECAG00000008465	ENSG00000165209	STRBP	HGNC Symbol	-0.519514	2.50453e-09
ENSECAG00000008044	ENSG00000182676	PPP1R27	HGNC Symbol	0.658958	2.51692e-09
ENSECAG00000008473	ENSG00000174775	HRAS	HGNC Symbol	-0.475422	2.53608e-09
ENSECAG00000011721	ENSG00000008083	JARID2	HGNC Symbol	-0.460775	2.56662e-09
ENSECAG00000023747	ENSG00000137944	CCBL2	HGNC Symbol	-0.396994	2.58534e-09
ENSECAG00000006558	ENSG00000107036	RIC1	HGNC Symbol	0.45203	2.58966e-09
ENSECAG00000011539	ENSG00000110721	CHKA	HGNC Symbol	0.527394	2.58966e-09
ENSECAG00000022288	ENSG00000174233	ADCY6	HGNC Symbol	0.45445	2.62312e-09
ENSECAG00000016077	ENSG00000112992	NNT	HGNC Symbol	0.401635	2.65009e-09
ENSECAG00000024631	ENSG00000121898	CPXM2	HGNC Symbol	-0.623193	2.68104e-09
ENSECAG00000013579	ENSG00000158623	COPG2	HGNC Symbol	-0.581383	2.71065e-09
ENSECAG00000006339	ENSG00000179409	GEMIN4	HGNC Symbol	-0.47014	2.72951e-09
ENSECAG00000001414	ENSG00000103245	NARFL	HGNC Symbol	0.369273	2.83533e-09
ENSECAG00000021240	ENSG00000154447	SH3RF1	HGNC Symbol	0.732623	2.86888e-09
ENSECAG00000011754	ENSG00000153574	RPIA	HGNC Symbol	0.328091	2.93646e-09
ENSECAG00000008525	ENSG00000196700	ZNF512B	HGNC Symbol	-0.422117	2.95791e-09
ENSECAG00000019755	ENSG00000206561	COLQ	HGNC Symbol	1.35252	3.01532e-09
ENSECAG00000001409	ENSG00000179922	ZNF784	HGNC Symbol	-0.505951	3.02709e-09
ENSECAG00000006162	ENSG00000178719	GRINA	HGNC Symbol	-0.456088	3.02709e-09
ENSECAG00000009640	ENSG00000152382	TADA1	HGNC Symbol	0.367663	3.02709e-09
ENSECAG00000020893	ENSG00000104427	ZC2HC1A	HGNC Symbol	-0.823345	3.03309e-09
ENSECAG00000020538	ENSG00000179091	CYC1	HGNC Symbol	0.408993	3.04772e-09
ENSECAG00000026839	ENSG00000130433	CACNG6	HGNC Symbol	-0.453075	3.06017e-09
ENSECAG00000019319	ENSG00000173598	NUDT4	HGNC Symbol	0.470933	3.1139e-09
ENSECAG00000021990	ENSG00000167186	COQ7	HGNC Symbol	0.456971	3.1925e-09
ENSECAG00000019766	ENSG00000066629	EML1	HGNC Symbol	-0.496788	3.24202e-09
ENSECAG00000000018	ENSG00000144445	KANSL1L	HGNC Symbol	-0.570572	3.25839e-09
ENSECAG00000007492	ENSG00000164241	C5orf63	HGNC Symbol	0.44562	3.28241e-09
ENSECAG00000013111	ENSG00000205213	LGR4	HGNC Symbol	-0.401877	3.28505e-09
ENSECAG00000009627	ENSG00000273398	RP11-474G23.1		-0.520775	3.37282e-09
ENSECAG00000005525	ENSG00000152661	GJA1	HGNC Symbol	0.632009	3.37847e-09
ENSECAG00000004791	ENSG00000127666	TICAM1	HGNC Symbol	1.20738	3.38376e-09
ENSECAG00000023820	ENSG00000164733	CTSB	HGNC Symbol	0.355235	3.39001e-09
ENSECAG00000009480	ENSG00000189164	ZNF527	HGNC Symbol	0.515058	3.39218e-09
ENSECAG00000009974	ENSG00000105852	PON3	HGNC Symbol	-0.611414	3.43969e-09
ENSECAG00000021411	ENSG00000149809	TM7SF2	HGNC Symbol	-0.487717	3.5899e-09
ENSECAG00000022256	ENSG00000005981	ASB4	HGNC Symbol	-0.729662	3.63909e-09
ENSECAG00000013127	ENSG00000110958	PTGES3	HGNC Symbol	0.325859	3.68276e-09
ENSECAG00000015874	ENSG00000135469	COQ10A	HGNC Symbol	0.437524	3.68276e-09
ENSECAG00000008605	ENSG00000108799	EZH1	HGNC Symbol	-0.390352	3.75606e-09
ENSECAG00000011145	ENSG00000171522	PTGER4	HGNC Symbol	0.624098	3.77838e-09
ENSECAG00000006892	ENSG00000137700	SLC37A4	HGNC Symbol	-0.575862	3.82287e-09
ENSECAG00000018278	ENSG00000149483	TMEM138	HGNC Symbol	0.795619	3.94127e-09
ENSECAG00000017818	ENSG00000053770	AP5M1	HGNC Symbol	0.364455	4.08433e-09
ENSECAG00000022737	ENSG00000086205	FOLH1	HGNC Symbol	-0.492484	4.17737e-09
ENSECAG00000008647	ENSG00000128513	POT1	HGNC Symbol	0.435029	4.24084e-09
ENSECAG00000020869	ENSG00000160867	FGFR4	HGNC Symbol	-0.760381	4.30256e-09
ENSECAG00000013771	ENSG00000113448	PDE4D	HGNC Symbol	0.750423	4.32162e-09
ENSECAG00000005508	ENSG00000123352	SPATS2	HGNC Symbol	-0.431185	4.34549e-09
ENSECAG00000022520	ENSG00000184983	NDUFA6	HGNC Symbol	0.403803	4.34549e-09
ENSECAG00000020111	ENSG00000183856	IQGAP3	HGNC Symbol	-0.907054	4.35332e-09
ENSECAG00000021961	ENSG00000096996	IL12RB1	HGNC Symbol	1.32364	4.35332e-09
ENSECAG00000017082	ENSG00000135365	PHF21A	HGNC Symbol	-0.359185	4.5943e-09
ENSECAG00000019512	ENSG00000145431	PDGFC	HGNC Symbol	-0.899222	4.78962e-09
ENSECAG00000019441	ENSG00000157978	LDLRAP1	HGNC Symbol	0.555367	4.8432e-09
ENSECAG00000018476	ENSG00000088325	TPX2	HGNC Symbol	-0.703726	4.9579e-09
ENSECAG00000011157	ENSG00000135972	MRPS9	HGNC Symbol	0.332903	4.96947e-09
ENSECAG00000011423	ENSG00000108786	HSD17B1	HGNC Symbol	0.693011	4.98754e-09
ENSECAG00000004824	ENSG00000169021	UQCRFS1	HGNC Symbol	0.396929	4.99956e-09
ENSECAG00000022955	ENSG00000197324	LRP10	HGNC Symbol	-0.34161	5.12686e-09
ENSECAG00000022093	ENSG00000142583	SLC2A5	HGNC Symbol	1.26246	5.14071e-09
ENSECAG00000017704	ENSG00000126804	ZBTB1	HGNC Symbol	0.411677	5.14608e-09
ENSECAG00000023236	ENSG00000103249	CLCN7	HGNC Symbol	0.334118	5.15827e-09
ENSECAG00000018902	ENSG00000115170	ACVR1	HGNC Symbol	-0.445255	5.36315e-09
ENSECAG00000009612	ENSG00000146425	DYNLT1	HGNC Symbol	-0.366237	5.44111e-09
ENSECAG00000000621	ENSG00000185122	HSF1	HGNC Symbol	-0.334968	5.44117e-09
ENSECAG00000024974	ENSG00000123091	RNF11	HGNC Symbol	-0.427486	5.44364e-09
ENSECAG00000008888	ENSG00000160801	PTH1R	HGNC Symbol	-0.80622	5.44422e-09
ENSECAG00000014138	ENSG00000158467	AHCYL2	HGNC Symbol	-0.569437	5.53795e-09
ENSECAG00000015079	ENSG00000112297	AIM1	HGNC Symbol	0.563864	5.54972e-09
ENSECAG00000022067	ENSG00000171097	CCBL1	HGNC Symbol	0.397542	5.60127e-09
ENSECAG00000012467	ENSG00000165802	NSMF	HGNC Symbol	0.480127	5.6048e-09
ENSECAG00000011948	ENSG00000165197	FIGF	HGNC Symbol	0.561391	5.77243e-09
ENSECAG00000009287	ENSG00000119401	TRIM32	HGNC Symbol	-0.43318	5.78177e-09
ENSECAG00000010145	ENSG00000175445	LPL	HGNC Symbol	0.523952	5.91542e-09
ENSECAG00000020237	ENSG00000065970	FOXJ2	HGNC Symbol	-0.329058	5.91878e-09
ENSECAG00000012231	ENSG00000124795	DEK	HGNC Symbol	-0.417612	5.97297e-09
ENSECAG00000018724	ENSG00000164089	ETNPPL	HGNC Symbol	0.756458	5.97297e-09
ENSECAG00000017690	ENSG00000169758	TMEM266	HGNC Symbol	-0.76417	6.0021e-09
ENSECAG00000014769	ENSG00000143772	ITPKB	HGNC Symbol	0.613137	6.1961e-09
ENSECAG00000013793	ENSG00000111271	ACAD10	HGNC Symbol	0.343524	6.38314e-09
ENSECAG00000006211	ENSG00000132109	TRIM21	HGNC Symbol	0.502815	6.38517e-09
ENSECAG00000004299	ENSG00000166398	KIAA0355	HGNC Symbol	-0.455684	6.38723e-09
ENSECAG00000016854	ENSG00000068366	ACSL4	HGNC Symbol	0.614154	6.73283e-09
ENSECAG00000023870	ENSG00000154930	ACSS1	HGNC Symbol	-0.38299	6.85896e-09
ENSECAG00000016744	ENSG00000148334	PTGES2	HGNC Symbol	0.358742	6.88523e-09
ENSECAG00000004240	ENSG00000109667	SLC2A9	HGNC Symbol	0.682242	7.12142e-09
ENSECAG00000009031	ENSG00000187535	IFT140	HGNC Symbol	0.699934	7.14939e-09
ENSECAG00000018218	ENSG00000172403	SYNPO2	HGNC Symbol	-0.484501	7.15312e-09
ENSECAG00000006707	ENSG00000125629	INSIG2	HGNC Symbol	-0.366713	7.40789e-09
ENSECAG00000022275	ENSG00000110917	MLEC	HGNC Symbol	-0.730814	7.67169e-09
ENSECAG00000022859	ENSG00000239306	RBM14	HGNC Symbol	0.411116	7.6926e-09
ENSECAG00000003872	ENSG00000198783	ZNF830	HGNC Symbol	0.327838	7.69477e-09
ENSECAG00000023360	ENSG00000100433	KCNK10	HGNC Symbol	-1.35736	7.69477e-09
ENSECAG00000015700	ENSG00000100347	SAMM50	HGNC Symbol	0.372122	7.80237e-09
ENSECAG00000018032	ENSG00000125746	EML2	HGNC Symbol	-0.392621	7.89662e-09
ENSECAG00000010129	ENSG00000172613	RAD9A	HGNC Symbol	-0.500767	8.01358e-09
ENSECAG00000004158	ENSG00000152592	DMP1	HGNC Symbol	1.8897	8.17972e-09
ENSECAG00000024704	ENSG00000153140	CETN3	HGNC Symbol	0.399062	8.29597e-09
ENSECAG00000002635	ENSG00000180011	ZADH2	HGNC Symbol	0.383171	8.45578e-09
ENSECAG00000017792	ENSG00000140694	PARN	HGNC Symbol	0.367643	8.45578e-09
ENSECAG00000026945	ENSG00000114315	HES1	HGNC Symbol	-0.61232	8.50091e-09
ENSECAG00000004725	ENSG00000168334	XIRP1	HGNC Symbol	0.704921	8.50195e-09
ENSECAG00000012024	ENSG00000204634	TBC1D8	HGNC Symbol	0.635771	8.61651e-09
ENSECAG00000006386	ENSG00000167695	FAM57A	HGNC Symbol	0.414816	8.61783e-09
ENSECAG00000015783	ENSG00000117569	PTBP2	HGNC Symbol	-0.476266	8.67774e-09
ENSECAG00000012283	ENSG00000173467	AGR3	HGNC Symbol	0.668693	8.74564e-09
ENSECAG00000009663	ENSG00000170558	CDH2	HGNC Symbol	-1.16176	8.79949e-09
ENSECAG00000009859	ENSG00000115421	PAPOLG	HGNC Symbol	0.406074	8.95101e-09
ENSECAG00000003755	ENSG00000277161	PIGW	HGNC Symbol	0.726191	8.9537e-09
ENSECAG00000002916	ENSG00000118298	CA14	HGNC Symbol	0.389216	9.12035e-09
ENSECAG00000021987	ENSG00000112144	ICK	HGNC Symbol	-0.537943	9.55625e-09
ENSECAG00000013245	ENSG00000138768	USO1	HGNC Symbol	-0.385132	9.56921e-09
ENSECAG00000020259	ENSG00000166949	SMAD3	HGNC Symbol	0.613161	9.60573e-09
ENSECAG00000017136	ENSG00000114735	HEMK1	HGNC Symbol	0.405402	9.76559e-09
ENSECAG00000021336	ENSG00000184361	SPATA32	HGNC Symbol	0.943061	9.83819e-09
ENSECAG00000022504	ENSG00000175029	CTBP2	HGNC Symbol	0.454587	9.83819e-09
ENSECAG00000021588	ENSG00000109323	MANBA	HGNC Symbol	-0.353471	9.919e-09
ENSECAG00000020456	ENSG00000184828	ZBTB7C	HGNC Symbol	-1.387	1.00053e-08
ENSECAG00000021570	ENSG00000020256	ZFP64	HGNC Symbol	-0.4426	1.00053e-08
ENSECAG00000010402	ENSG00000240303	ACAD11	HGNC Symbol	0.429771	1.00269e-08
ENSECAG00000024699	ENSG00000108669	CYTH1	HGNC Symbol	0.420773	1.00269e-08
ENSECAG00000009904	ENSG00000178127	NDUFV2	HGNC Symbol	0.372349	1.00973e-08
ENSECAG00000008865	ENSG00000163795	ZNF513	HGNC Symbol	0.418035	1.01095e-08
ENSECAG00000000460	ENSG00000222011	FAM185A	HGNC Symbol	0.355971	1.01156e-08
ENSECAG00000010856	ENSG00000182463	TSHZ2	HGNC Symbol	0.671148	1.02009e-08
ENSECAG00000017464	ENSG00000010244	ZNF207	HGNC Symbol	0.334317	1.06606e-08
ENSECAG00000011559	ENSG00000072422	RHOBTB1	HGNC Symbol	-0.48664	1.07181e-08
ENSECAG00000022291	ENSG00000198624	CCDC69	HGNC Symbol	-0.410436	1.07427e-08
ENSECAG00000017148	ENSG00000217128	FNIP1	HGNC Symbol	0.769842	1.09231e-08
ENSECAG00000014975	ENSG00000089159	PXN	HGNC Symbol	0.361257	1.09329e-08
ENSECAG00000002520	ENSG00000022567	SLC45A4	HGNC Symbol	0.78716	1.10542e-08
ENSECAG00000019692	ENSG00000135437	RDH5	HGNC Symbol	0.964951	1.10892e-08
ENSECAG00000002072	ENSG00000139372	TDG	HGNC Symbol	0.395112	1.1669e-08
ENSECAG00000009456	ENSG00000069869	NEDD4	HGNC Symbol	-0.644913	1.20247e-08
ENSECAG00000016070	ENSG00000108798	ABI3	HGNC Symbol	0.672094	1.21102e-08
ENSECAG00000004944	ENSG00000100422	CERK	HGNC Symbol	0.552806	1.22888e-08
ENSECAG00000007963	ENSG00000137845	ADAM10	HGNC Symbol	0.44567	1.23011e-08
ENSECAG00000012094	ENSG00000132330	SCLY	HGNC Symbol	0.398068	1.23011e-08
ENSECAG00000016611	ENSG00000127528	KLF2	HGNC Symbol	-1.26528	1.23011e-08
ENSECAG00000016577	ENSG00000143179	UCK2	HGNC Symbol	0.861043	1.2532e-08
ENSECAG00000002266	ENSG00000105971	CAV2	HGNC Symbol	0.475653	1.25389e-08
ENSECAG00000017897	ENSG00000154319	FAM167A	HGNC Symbol	1.64475	1.27438e-08
ENSECAG00000012656	ENSG00000129151	BBOX1	HGNC Symbol	-0.558077	1.29581e-08
ENSECAG00000019922	ENSG00000134028	ADAMDEC1	HGNC Symbol	-1.90488	1.29581e-08
ENSECAG00000012915	ENSG00000174943	KCTD13	HGNC Symbol	0.400786	1.30427e-08
ENSECAG00000002556	ENSG00000198146	ZNF770	HGNC Symbol	0.427144	1.30876e-08
ENSECAG00000010467	ENSG00000184507	NUTM1	HGNC Symbol	0.753558	1.32284e-08
ENSECAG00000023182	ENSG00000065989	PDE4A	HGNC Symbol	-0.408788	1.32608e-08
ENSECAG00000023912	ENSG00000167693	NXN	HGNC Symbol	-0.461909	1.32608e-08
ENSECAG00000011371	ENSG00000170142	UBE2E1	HGNC Symbol	-0.34358	1.34166e-08
ENSECAG00000005110	ENSG00000174099	MSRB3	HGNC Symbol	-0.408198	1.34413e-08
ENSECAG00000011590	ENSG00000183386	FHL3	HGNC Symbol	-0.435087	1.34534e-08
ENSECAG00000025033	ENSG00000122679	RAMP3	HGNC Symbol	0.89863	1.3692e-08
ENSECAG00000010029	ENSG00000163812	ZDHHC3	HGNC Symbol	-0.360417	1.38744e-08
ENSECAG00000023580	ENSG00000118804	STBD1	HGNC Symbol	-0.483008	1.38926e-08
ENSECAG00000011355	ENSG00000009790	TRAF3IP3	HGNC Symbol	-0.465988	1.3926e-08
ENSECAG00000011530	ENSG00000155363	MOV10	HGNC Symbol	0.439905	1.40008e-08
ENSECAG00000017348	ENSG00000075790	BCAP29	HGNC Symbol	-0.346688	1.41274e-08
ENSECAG00000010177	ENSG00000198917	C9orf114	HGNC Symbol	-0.431503	1.41609e-08
ENSECAG00000008020	ENSG00000144040	SFXN5	HGNC Symbol	0.402306	1.44951e-08
ENSECAG00000015219	ENSG00000184162	NR2C2AP	HGNC Symbol	0.478801	1.47855e-08
ENSECAG00000007788	ENSG00000168899	VAMP5	HGNC Symbol	-0.323298	1.48368e-08
ENSECAG00000022533	ENSG00000167191	GPRC5B	HGNC Symbol	-0.430625	1.4878e-08
ENSECAG00000018572	ENSG00000099797	TECR	HGNC Symbol	-0.40609	1.48978e-08
ENSECAG00000016076	ENSG00000129696	TTI2	HGNC Symbol	0.329489	1.48982e-08
ENSECAG00000023040	ENSG00000119421	NDUFA8	HGNC Symbol	0.340835	1.48994e-08
ENSECAG00000000226	ENSG00000204564	C6orf136	HGNC Symbol	0.419629	1.4901e-08
ENSECAG00000011605	ENSG00000101019	UQCC1	HGNC Symbol	0.39179	1.50841e-08
ENSECAG00000021211	ENSG00000204291	COL15A1	HGNC Symbol	-0.419632	1.51966e-08
ENSECAG00000024225	ENSG00000019144	PHLDB1	HGNC Symbol	-0.445941	1.52111e-08
ENSECAG00000021295	ENSG00000182199	SHMT2	HGNC Symbol	0.408527	1.52248e-08
ENSECAG00000012900	ENSG00000147065	MSN	HGNC Symbol	0.546229	1.53168e-08
ENSECAG00000021805	ENSG00000172037	LAMB2	HGNC Symbol	-0.369236	1.54246e-08
ENSECAG00000011967	ENSG00000158435	CNOT11	HGNC Symbol	0.34486	1.5561e-08
ENSECAG00000025150	ENSG00000143013	LMO4	HGNC Symbol	-0.325694	1.55848e-08
ENSECAG00000015927	ENSG00000134508	CABLES1	HGNC Symbol	0.772216	1.60575e-08
ENSECAG00000016099	ENSG00000138756	BMP2K	HGNC Symbol	0.620868	1.64523e-08
ENSECAG00000019405	ENSG00000128039	SRD5A3	HGNC Symbol	-0.324446	1.6561e-08
ENSECAG00000018420	ENSG00000091536	MYO15A	HGNC Symbol	-1.01718	1.68554e-08
ENSECAG00000022987	ENSG00000173914	RBM4B	HGNC Symbol	-0.327891	1.75107e-08
ENSECAG00000017586	ENSG00000196284	SUPT3H	HGNC Symbol	-0.588377	1.7535e-08
ENSECAG00000010420	ENSG00000145016	RUBCN	HGNC Symbol	0.693822	1.77072e-08
ENSECAG00000013935	ENSG00000132938	MTUS2	HGNC Symbol	-1.27376	1.77281e-08
ENSECAG00000011021	ENSG00000101247	NDUFAF5	HGNC Symbol	0.410311	1.7753e-08
ENSECAG00000009570	ENSG00000182541	LIMK2	HGNC Symbol	0.404291	1.77601e-08
ENSECAG00000023094	ENSG00000146701	MDH2	HGNC Symbol	0.337195	1.78048e-08
ENSECAG00000012751	ENSG00000110148	CCKBR	HGNC Symbol	-1.6827	1.79389e-08
ENSECAG00000013227	ENSG00000175782	SLC35E3	HGNC Symbol	-0.334663	1.81417e-08
ENSECAG00000020752	ENSG00000188716	DUPD1	HGNC Symbol	-0.637121	1.83588e-08
ENSECAG00000017774	ENSG00000164855	TMEM184A	HGNC Symbol	-0.970317	1.85888e-08
ENSECAG00000024751	ENSG00000105341	ATP5SL	HGNC Symbol	0.338022	1.91561e-08
ENSECAG00000009925	ENSG00000029153	ARNTL2	HGNC Symbol	1.27572	1.91741e-08
ENSECAG00000013839	ENSG00000047346	FAM214A	HGNC Symbol	-0.416008	1.93021e-08
ENSECAG00000019355	ENSG00000169554	ZEB2	HGNC Symbol	-0.494972	1.94201e-08
ENSECAG00000016299	ENSG00000188735	TMEM120B	HGNC Symbol	-0.359859	1.9513e-08
ENSECAG00000020954	ENSG00000143740	SNAP47	HGNC Symbol	-0.35572	1.97793e-08
ENSECAG00000014555	ENSG00000103066	PLA2G15	HGNC Symbol	-0.611104	1.98916e-08
ENSECAG00000019294	ENSG00000197863	ZNF790	HGNC Symbol	0.653379	2.00778e-08
ENSECAG00000004107	ENSG00000168209	DDIT4	HGNC Symbol	-1.523	2.14752e-08
ENSECAG00000007432	ENSG00000168229	PTGDR	HGNC Symbol	0.806125	2.14752e-08
ENSECAG00000008032	ENSG00000152782	PANK1	HGNC Symbol	0.731389	2.14752e-08
ENSECAG00000018002	ENSG00000125740	FOSB	HGNC Symbol	2.42703	2.14752e-08
ENSECAG00000022266	ENSG00000175970	UNC119B	HGNC Symbol	0.639687	2.24651e-08
ENSECAG00000011033	ENSG00000178802	MPI	HGNC Symbol	0.343269	2.26729e-08
ENSECAG00000019813	ENSG00000131196	NFATC1	HGNC Symbol	0.449701	2.30653e-08
ENSECAG00000022015	ENSG00000108839	ALOX12	HGNC Symbol	0.710752	2.30945e-08
ENSECAG00000022956	ENSG00000068831	RASGRP2	HGNC Symbol	-0.982784	2.36579e-08
ENSECAG00000009822	ENSG00000168003	SLC3A2	HGNC Symbol	0.421801	2.44789e-08
ENSECAG00000024240	ENSG00000136146	MED4	HGNC Symbol	0.343868	2.44789e-08
ENSECAG00000022880	ENSG00000127946	HIP1	HGNC Symbol	0.736261	2.47269e-08
ENSECAG00000019869	ENSG00000036672	USP2	HGNC Symbol	-0.390995	2.48145e-08
ENSECAG00000013508	ENSG00000150459	SAP18	HGNC Symbol	0.342058	2.49096e-08
ENSECAG00000009760	ENSG00000112312	GMNN	HGNC Symbol	0.395953	2.52824e-08
ENSECAG00000009315	ENSG00000181192	DHTKD1	HGNC Symbol	-0.500548	2.5335e-08
ENSECAG00000000751	ENSG00000049759	NEDD4L	HGNC Symbol	-0.518448	2.54524e-08
ENSECAG00000014614	ENSG00000155744	FAM126B	HGNC Symbol	0.407941	2.58128e-08
ENSECAG00000024971	ENSG00000168765	GSTM4	HGNC Symbol	-0.449638	2.60124e-08
ENSECAG00000017815	ENSG00000161664	ASB16	HGNC Symbol	-0.572588	2.60892e-08
ENSECAG00000020047	ENSG00000111049	MYF5	HGNC Symbol	0.688918	2.60892e-08
ENSECAG00000011543	ENSG00000185115	NSMCE3	HGNC Symbol	0.505827	2.63302e-08
ENSECAG00000012116	ENSG00000172508	CARNS1	HGNC Symbol	-0.587722	2.68215e-08
ENSECAG00000002088	ENSG00000241468	ATP5J2	HGNC Symbol	0.558805	2.70892e-08
ENSECAG00000012739	ENSG00000239388	ASB14	HGNC Symbol	-0.459894	2.72333e-08
ENSECAG00000024646	ENSG00000164898	C7orf55	HGNC Symbol	0.498366	2.79203e-08
ENSECAG00000024165	ENSG00000106077	ABHD11	HGNC Symbol	0.373567	2.83802e-08
ENSECAG00000016248	ENSG00000104369	JPH1	HGNC Symbol	-0.438796	2.84214e-08
ENSECAG00000008982	ENSG00000175985	PLEKHD1	HGNC Symbol	-1.59347	2.89355e-08
ENSECAG00000008024	ENSG00000155962	CLIC2	HGNC Symbol	0.703291	2.91011e-08
ENSECAG00000013221	ENSG00000139304	PTPRQ	HGNC Symbol	-0.483831	2.93124e-08
ENSECAG00000024036	ENSG00000163832	ELP6	HGNC Symbol	0.361826	2.93124e-08
ENSECAG00000010468	ENSG00000170791	CHCHD7	HGNC Symbol	0.548658	3.00732e-08
ENSECAG00000010886	ENSG00000122375	OPN4	HGNC Symbol	1.7013	3.00732e-08
ENSECAG00000017137	ENSG00000182372	CLN8	HGNC Symbol	0.500383	3.06011e-08
ENSECAG00000011923	ENSG00000166454	ATMIN	HGNC Symbol	-0.39784	3.07575e-08
ENSECAG00000007656	ENSG00000135426	TESPA1	HGNC Symbol	1.2017	3.11345e-08
ENSECAG00000024200	ENSG00000184271	POU6F1	HGNC Symbol	-0.552134	3.17795e-08
ENSECAG00000013789	ENSG00000072134	EPN2	HGNC Symbol	-0.380049	3.1895e-08
ENSECAG00000008738	ENSG00000115738	ID2	HGNC Symbol	0.623571	3.23159e-08
ENSECAG00000000909	ENSG00000104218	CSPP1	HGNC Symbol	-0.423441	3.2444e-08
ENSECAG00000010106	ENSG00000144959	NCEH1	HGNC Symbol	0.69349	3.24911e-08
ENSECAG00000011107	ENSG00000108819	PPP1R9B	HGNC Symbol	0.524819	3.24911e-08
ENSECAG00000018651	ENSG00000130299	GTPBP3	HGNC Symbol	0.583036	3.25076e-08
ENSECAG00000012279	ENSG00000062598	ELMO2	HGNC Symbol	-0.338079	3.27291e-08
ENSECAG00000020904	ENSG00000183621	ZNF438	HGNC Symbol	0.368685	3.29082e-08
ENSECAG00000020674	ENSG00000119013	NDUFB3	HGNC Symbol	0.388816	3.32911e-08
ENSECAG00000022222	ENSG00000112290	WASF1	HGNC Symbol	1.24145	3.36439e-08
ENSECAG00000009060	ENSG00000181744	C3orf58	HGNC Symbol	0.985293	3.4092e-08
ENSECAG00000024985	ENSG00000180818	HOXC10	HGNC Symbol	-0.378847	3.44732e-08
ENSECAG00000009465	ENSG00000085644	ZNF213	HGNC Symbol	-0.461543	3.46134e-08
ENSECAG00000011655	ENSG00000078674	PCM1	HGNC Symbol	-0.338247	3.47391e-08
ENSECAG00000025010	ENSG00000138821	SLC39A8	HGNC Symbol	0.677409	3.56447e-08
ENSECAG00000018677	ENSG00000080293	SCTR	HGNC Symbol	1.06107	3.60859e-08
ENSECAG00000019772	ENSG00000196396	PTPN1	HGNC Symbol	0.38686	3.68442e-08
ENSECAG00000023685	ENSG00000187513	GJA4	HGNC Symbol	0.610217	3.69332e-08
ENSECAG00000015135	ENSG00000075415	SLC25A3	HGNC Symbol	0.355685	3.81608e-08
ENSECAG00000015463	ENSG00000011021	CLCN6	HGNC Symbol	0.582216	3.85185e-08
ENSECAG00000023440	ENSG00000278259	MYO19	HGNC Symbol	0.605691	3.86931e-08
ENSECAG00000024730	ENSG00000116237	ICMT	HGNC Symbol	-0.480119	3.8696e-08
ENSECAG00000005995	ENSG00000183337	BCOR	HGNC Symbol	-0.516824	3.88962e-08
ENSECAG00000009284	ENSG00000072657	TRHDE	HGNC Symbol	-1.28597	3.90716e-08
ENSECAG00000017604	ENSG00000115904	SOS1	HGNC Symbol	-0.340063	3.98782e-08
ENSECAG00000024930	ENSG00000214013	GANC	HGNC Symbol	-0.365982	4.08734e-08
ENSECAG00000024968	ENSG00000156345	CDK20	HGNC Symbol	-0.347868	4.16674e-08
ENSECAG00000009877	ENSG00000164070	HSPA4L	HGNC Symbol	1.39703	4.25843e-08
ENSECAG00000019798	ENSG00000151617	EDNRA	EntrezGene	0.480346	4.27554e-08
ENSECAG00000003124	ENSG00000198771	RCSD1	HGNC Symbol	-0.366718	4.29188e-08
ENSECAG00000013359	ENSG00000136802	LRRC8A	HGNC Symbol	0.496339	4.29223e-08
ENSECAG00000000382	ENSG00000110852	CLEC2B	HGNC Symbol	0.598842	4.29917e-08
ENSECAG00000011272	ENSG00000162650	ATXN7L2	HGNC Symbol	-0.366067	4.29917e-08
ENSECAG00000022113	ENSG00000104325	DECR1	HGNC Symbol	0.384214	4.30819e-08
ENSECAG00000026897	ENSG00000134056	MRPS36	HGNC Symbol	0.382463	4.39076e-08
ENSECAG00000016116	ENSG00000055483	USP36	HGNC Symbol	0.412567	4.4235e-08
ENSECAG00000014836	ENSG00000150779	TIMM8B	HGNC Symbol	0.49626	4.49509e-08
ENSECAG00000018888	ENSG00000102032	RENBP	HGNC Symbol	0.526232	4.54724e-08
ENSECAG00000002362	ENSG00000171813	PWWP2B	HGNC Symbol	0.572544	4.54726e-08
ENSECAG00000019714	ENSG00000100938	GMPR2	HGNC Symbol	0.325876	4.63343e-08
ENSECAG00000008799	ENSG00000001561	ENPP4	HGNC Symbol	0.502976	4.64079e-08
ENSECAG00000003953	ENSG00000203756	TMEM244	HGNC Symbol	-0.682025	4.80575e-08
ENSECAG00000019636	ENSG00000101246	ARFRP1	HGNC Symbol	0.329602	4.80586e-08
ENSECAG00000016002	ENSG00000156804	FBXO32	HGNC Symbol	1.13202	4.85432e-08
ENSECAG00000009323	ENSG00000262814	MRPL12	HGNC Symbol	0.421712	4.88233e-08
ENSECAG00000009055	ENSG00000115840	SLC25A12	HGNC Symbol	0.347099	4.93035e-08
ENSECAG00000015826	ENSG00000025039	RRAGD	HGNC Symbol	0.552113	4.96713e-08
ENSECAG00000008709	ENSG00000163380	LMOD3	HGNC Symbol	-0.458413	4.9959e-08
ENSECAG00000018298	ENSG00000082146	STRADB	HGNC Symbol	-0.358889	5.13305e-08
ENSECAG00000008445	ENSG00000107186	MPDZ	HGNC Symbol	-0.340653	5.25559e-08
ENSECAG00000009487	ENSG00000167863	ATP5H	HGNC Symbol	0.370667	5.25808e-08
ENSECAG00000005924	ENSG00000182704	TSKU	HGNC Symbol	1.02166	5.34715e-08
ENSECAG00000018897	ENSG00000072041	SLC6A15	HGNC Symbol	1.41498	5.54494e-08
ENSECAG00000009558	ENSG00000152779	SLC16A12	HGNC Symbol	1.03128	5.69845e-08
ENSECAG00000010758	ENSG00000186638	KIF24	HGNC Symbol	1.22575	5.70074e-08
ENSECAG00000014668	ENSG00000142556	ZNF614	HGNC Symbol	0.521772	5.70936e-08
ENSECAG00000007328	ENSG00000096433	ITPR3	HGNC Symbol	0.447547	5.73291e-08
ENSECAG00000015144	ENSG00000182985	CADM1	HGNC Symbol	-0.5905	5.764e-08
ENSECAG00000013334	ENSG00000121578	B4GALT4	HGNC Symbol	-0.42118	5.77467e-08
ENSECAG00000007736	ENSG00000103042	SLC38A7	HGNC Symbol	0.627659	5.86159e-08
ENSECAG00000000040	ENSG00000030419	IKZF2	HGNC Symbol	-0.756168	5.87384e-08
ENSECAG00000013749	ENSG00000172197	MBOAT1	HGNC Symbol	-1.07661	5.90985e-08
ENSECAG00000016420	ENSG00000164631	ZNF12	HGNC Symbol	0.408379	5.90985e-08
ENSECAG00000020188	ENSG00000117519	CNN3	HGNC Symbol	0.388394	6.18659e-08
ENSECAG00000012755	ENSG00000214063	TSPAN4	HGNC Symbol	-0.470141	6.24001e-08
ENSECAG00000002551	ENSG00000204060	FOXO6	HGNC Symbol	-1.06424	6.35348e-08
ENSECAG00000021626	ENSG00000137992	DBT	HGNC Symbol	0.404071	6.47938e-08
ENSECAG00000007816	ENSG00000085433	WDR47	HGNC Symbol	0.3356	6.62337e-08
ENSECAG00000002531	ENSG00000136897	MRPL50	HGNC Symbol	0.347465	6.66431e-08
ENSECAG00000015252	ENSG00000056487	PHF21B	HGNC Symbol	-1.48754	6.70253e-08
ENSECAG00000010741	ENSG00000138798	EGF	HGNC Symbol	-0.792555	6.80806e-08
ENSECAG00000009836	ENSG00000010818	HIVEP2	HGNC Symbol	-0.50571	6.83702e-08
ENSECAG00000014255	ENSG00000130561	SAG	HGNC Symbol	-1.64807	6.9458e-08
ENSECAG00000011326	ENSG00000169762	TAPT1	HGNC Symbol	-0.365343	7.06924e-08
ENSECAG00000024297	ENSG00000196739	COL27A1	HGNC Symbol	-0.660045	7.07979e-08
ENSECAG00000003138	ENSG00000171425	ZNF581	HGNC Symbol	-0.660582	7.0883e-08
ENSECAG00000012793	ENSG00000205560	CPT1B	HGNC Symbol	0.513686	7.15317e-08
ENSECAG00000013938	ENSG00000177054	ZDHHC13	HGNC Symbol	0.526126	7.2389e-08
ENSECAG00000002830	ENSG00000090372	STRN4	HGNC Symbol	-0.340168	7.28688e-08
ENSECAG00000021445	ENSG00000140830	TXNL4B	HGNC Symbol	0.436825	7.31816e-08
ENSECAG00000016110	ENSG00000162694	EXTL2	HGNC Symbol	-0.432587	7.41682e-08
ENSECAG00000000640	ENSG00000240891	PLCXD2	HGNC Symbol	0.771715	7.64301e-08
ENSECAG00000025088	ENSG00000130827	PLXNA3	HGNC Symbol	-0.694413	7.70675e-08
ENSECAG00000021182	ENSG00000117586	TNFSF4	HGNC Symbol	-0.867467	7.70747e-08
ENSECAG00000016080	ENSG00000158445	KCNB1	HGNC Symbol	0.808644	7.89274e-08
ENSECAG00000000517	ENSG00000115317	HTRA2	HGNC Symbol	0.390866	7.92606e-08
ENSECAG00000010786	ENSG00000226784	PGAM4	HGNC Symbol	0.484429	8.02065e-08
ENSECAG00000013594	ENSG00000171509	RXFP1	HGNC Symbol	-1.28676	8.05703e-08
ENSECAG00000019013	ENSG00000178057	NDUFAF3	HGNC Symbol	0.425609	8.11142e-08
ENSECAG00000012235	ENSG00000123636	BAZ2B	HGNC Symbol	-0.490933	8.13996e-08
ENSECAG00000020908	ENSG00000114021	NIT2	HGNC Symbol	-0.352863	8.26561e-08
ENSECAG00000016662	ENSG00000126217	MCF2L	HGNC Symbol	0.508137	8.41004e-08
ENSECAG00000024329	ENSG00000116857	TMEM9	HGNC Symbol	-0.349288	8.45175e-08
ENSECAG00000009648	ENSG00000130779	CLIP1	HGNC Symbol	0.39467	8.53578e-08
ENSECAG00000012317	ENSG00000126267	COX6B1	HGNC Symbol	0.448541	8.59031e-08
ENSECAG00000012623	ENSG00000037042	TUBG2	HGNC Symbol	-0.337564	8.74932e-08
ENSECAG00000012348	ENSG00000125266	EFNB2	EntrezGene	0.492532	8.83103e-08
ENSECAG00000018503	ENSG00000041880	PARP3	HGNC Symbol	-0.355384	8.9214e-08
ENSECAG00000023983	ENSG00000167968	DNASE1L2	HGNC Symbol	-0.492058	9.26959e-08
ENSECAG00000017182	ENSG00000129003	VPS13C	HGNC Symbol	-0.435273	9.29975e-08
ENSECAG00000019533	ENSG00000068078	FGFR3	HGNC Symbol	0.951928	9.42005e-08
ENSECAG00000010891	ENSG00000105755	ETHE1	HGNC Symbol	0.383208	9.42573e-08
ENSECAG00000020275	ENSG00000060762	MPC1	HGNC Symbol	0.372297	9.42612e-08
ENSECAG00000014314	ENSG00000051341	POLQ	HGNC Symbol	0.838819	9.89751e-08
ENSECAG00000009011	ENSG00000185070	FLRT2	HGNC Symbol	-1.06155	9.90688e-08
ENSECAG00000022970	ENSG00000118508	RAB32	HGNC Symbol	0.326768	1.00157e-07
ENSECAG00000003028	ENSG00000100987	VSX1	HGNC Symbol	0.673375	1.01467e-07
ENSECAG00000021817	ENSG00000126062	TMEM115	HGNC Symbol	0.38422	1.02613e-07
ENSECAG00000021643	ENSG00000145721	LIX1	HGNC Symbol	-1.05547	1.03457e-07
ENSECAG00000009126	ENSG00000089250	NOS1	HGNC Symbol	0.841009	1.03609e-07
ENSECAG00000013151	ENSG00000102760	RGCC	HGNC Symbol	-0.533542	1.06779e-07
ENSECAG00000001996	ENSG00000179604	CDC42EP4	HGNC Symbol	-0.651682	1.06884e-07
ENSECAG00000010395	ENSG00000174791	RIN1	HGNC Symbol	0.922002	1.07353e-07
ENSECAG00000012118	ENSG00000133794	ARNTL	EntrezGene	1.02564	1.10138e-07
ENSECAG00000009333	ENSG00000170185	USP38	HGNC Symbol	-0.332762	1.10402e-07
ENSECAG00000008479	ENSG00000170786	SDR16C5	HGNC Symbol	-0.434276	1.13218e-07
ENSECAG00000006884	ENSG00000159111	MRPL10	HGNC Symbol	0.335468	1.14242e-07
ENSECAG00000002986	ENSG00000112964	GHR	HGNC Symbol	-0.385427	1.17042e-07
ENSECAG00000017908	ENSG00000136840	ST6GALNAC4	HGNC Symbol	-0.59021	1.1737e-07
ENSECAG00000021066	ENSG00000114796	KLHL24	HGNC Symbol	0.625699	1.1737e-07
ENSECAG00000016644	ENSG00000164122	ASB5	HGNC Symbol	0.627299	1.17969e-07
ENSECAG00000023958	ENSG00000144843	ADPRH	HGNC Symbol	-0.512421	1.18384e-07
ENSECAG00000007948	ENSG00000155367	PPM1J	HGNC Symbol	-0.544084	1.19181e-07
ENSECAG00000013484	ENSG00000110455	ACCS	HGNC Symbol	-0.452613	1.19699e-07
ENSECAG00000019411	ENSG00000138642	HERC6	HGNC Symbol	0.79197	1.21434e-07
ENSECAG00000015000	ENSG00000188522	FAM83G	HGNC Symbol	0.742283	1.22029e-07
ENSECAG00000011968	ENSG00000065357	DGKA	HGNC Symbol	-0.340553	1.22478e-07
ENSECAG00000013471	ENSG00000153896	ZNF599	HGNC Symbol	0.540436	1.22643e-07
ENSECAG00000019706	ENSG00000133020	MYH8	HGNC Symbol	-0.440424	1.22709e-07
ENSECAG00000022741	ENSG00000163171	CDC42EP3	HGNC Symbol	0.524678	1.23496e-07
ENSECAG00000022109	ENSG00000013374	NUB1	HGNC Symbol	0.383649	1.25896e-07
ENSECAG00000013348	ENSG00000064042	LIMCH1	HGNC Symbol	-0.466893	1.27231e-07
ENSECAG00000015512	ENSG00000106635	BCL7B	HGNC Symbol	-0.37024	1.2804e-07
ENSECAG00000017870	ENSG00000183808	RBM12B	HGNC Symbol	0.39466	1.28816e-07
ENSECAG00000022251	ENSG00000180815	MAP3K15	HGNC Symbol	0.380451	1.30301e-07
ENSECAG00000000031	ENSG00000148660	CAMK2G	HGNC Symbol	-0.406044	1.32025e-07
ENSECAG00000015370	ENSG00000116353	MECR	HGNC Symbol	0.393299	1.32283e-07
ENSECAG00000022962	ENSG00000176454	LPCAT4	HGNC Symbol	0.495298	1.33315e-07
ENSECAG00000011379	ENSG00000146809	ASB15	HGNC Symbol	-0.446056	1.33978e-07
ENSECAG00000021969	ENSG00000115221	ITGB6	HGNC Symbol	-0.436681	1.38048e-07
ENSECAG00000026987	ENSG00000189043	NDUFA4	HGNC Symbol	0.350818	1.41092e-07
ENSECAG00000002236	ENSG00000129159	KCNC1	HGNC Symbol	0.641505	1.41132e-07
ENSECAG00000017346	ENSG00000001084	GCLC	HGNC Symbol	0.417274	1.41198e-07
ENSECAG00000015064	ENSG00000173714	WFIKKN2	HGNC Symbol	-0.58822	1.43658e-07
ENSECAG00000011681	ENSG00000168653	NDUFS5	HGNC Symbol	0.379621	1.4451e-07
ENSECAG00000018369	ENSG00000174136	RGMB	HGNC Symbol	-0.349709	1.45596e-07
ENSECAG00000007069	ENSG00000137822	TUBGCP4	HGNC Symbol	-0.377234	1.45609e-07
ENSECAG00000005945	ENSG00000096070	BRPF3	HGNC Symbol	-0.34062	1.46966e-07
ENSECAG00000024868	ENSG00000136848	DAB2IP	HGNC Symbol	-0.445149	1.48313e-07
ENSECAG00000015902	ENSG00000197619	ZNF615	HGNC Symbol	0.417796	1.48745e-07
ENSECAG00000024369	ENSG00000132603	NIP7	HGNC Symbol	0.419927	1.51281e-07
ENSECAG00000018007	ENSG00000165898	ISCA2	HGNC Symbol	0.537129	1.52083e-07
ENSECAG00000015777	ENSG00000103111	MON1B	HGNC Symbol	-0.590496	1.52162e-07
ENSECAG00000003473	ENSG00000070540	WIPI1	HGNC Symbol	0.352148	1.54201e-07
ENSECAG00000017083	ENSG00000170412	GPRC5C	HGNC Symbol	-0.357932	1.55856e-07
ENSECAG00000020865	ENSG00000197969	VPS13A	HGNC Symbol	-0.354866	1.56585e-07
ENSECAG00000014174	ENSG00000141198	TOM1L1	HGNC Symbol	-0.465397	1.58013e-07
ENSECAG00000022901	ENSG00000127564	PKMYT1	HGNC Symbol	0.461075	1.60983e-07
ENSECAG00000022018	ENSG00000132481	TRIM47	HGNC Symbol	-0.634417	1.64363e-07
ENSECAG00000001058	ENSG00000155465	SLC7A7	HGNC Symbol	0.455939	1.65109e-07
ENSECAG00000022358	ENSG00000130957	FBP2	HGNC Symbol	0.581633	1.65584e-07
ENSECAG00000017251	ENSG00000116288	PARK7	HGNC Symbol	-0.3314	1.66368e-07
ENSECAG00000015057	ENSG00000163348	PYGO2	HGNC Symbol	-0.444739	1.70231e-07
ENSECAG00000019624	ENSG00000134996	OSTF1	HGNC Symbol	0.368409	1.71259e-07
ENSECAG00000014290	ENSG00000144283	PKP4	HGNC Symbol	0.371174	1.72401e-07
ENSECAG00000010885	ENSG00000143970	ASXL2	HGNC Symbol	0.717394	1.74187e-07
ENSECAG00000020842	ENSG00000168497	SDPR	HGNC Symbol	0.469434	1.74305e-07
ENSECAG00000003669	ENSG00000204257	HLA-DMA	HGNC Symbol	0.390302	1.75549e-07
ENSECAG00000009949	ENSG00000089041	P2RX7	HGNC Symbol	-0.651519	1.76247e-07
ENSECAG00000020504	ENSG00000115970	THADA	HGNC Symbol	0.329387	1.7724e-07
ENSECAG00000024636	ENSG00000103196	CRISPLD2	HGNC Symbol	0.61048	1.77958e-07
ENSECAG00000019955	ENSG00000163050	ADCK3	HGNC Symbol	0.413988	1.79978e-07
ENSECAG00000007968	ENSG00000135940	COX5B	HGNC Symbol	0.453717	1.80343e-07
ENSECAG00000009044	ENSG00000057657	PRDM1	HGNC Symbol	-1.14428	1.80382e-07
ENSECAG00000014580	ENSG00000171121	KCNMB3	HGNC Symbol	0.599849	1.81465e-07
ENSECAG00000019777	ENSG00000176485	PLA2G16	HGNC Symbol	-0.34963	1.81524e-07
ENSECAG00000020897	ENSG00000148291	SURF2	HGNC Symbol	-0.352343	1.81524e-07
ENSECAG00000011140	ENSG00000139131	YARS2	HGNC Symbol	0.355441	1.82102e-07
ENSECAG00000014968	ENSG00000152409	JMY	HGNC Symbol	0.84421	1.82102e-07
ENSECAG00000010167	ENSG00000165195	PIGA	HGNC Symbol	0.635348	1.84286e-07
ENSECAG00000026993	ENSG00000218739	CEBPZOS	HGNC Symbol	0.360017	1.87658e-07
ENSECAG00000023517	ENSG00000153310	FAM49B	HGNC Symbol	-0.391049	1.90077e-07
ENSECAG00000009902	ENSG00000128604	IRF5	HGNC Symbol	0.753361	1.90088e-07
ENSECAG00000012896	ENSG00000105401	CDC37	HGNC Symbol	-0.363269	1.91083e-07
ENSECAG00000013528	ENSG00000135407	AVIL	HGNC Symbol	-0.895468	1.93725e-07
ENSECAG00000015555	ENSG00000130382	MLLT1	HGNC Symbol	-0.394846	1.9577e-07
ENSECAG00000008639	ENSG00000186439	TRDN	HGNC Symbol	-0.615661	1.96207e-07
ENSECAG00000015359	ENSG00000144285	SCN1A	HGNC Symbol	-0.686425	1.96355e-07
ENSECAG00000020907	ENSG00000125356	NDUFA1	HGNC Symbol	0.440062	2.01608e-07
ENSECAG00000006158	ENSG00000112212	TSPO2	HGNC Symbol	-1.22669	2.0465e-07
ENSECAG00000015044	ENSG00000185010	F8	HGNC Symbol	0.673828	2.09569e-07
ENSECAG00000019728	ENSG00000101470	TNNC2	HGNC Symbol	-0.343673	2.12426e-07
ENSECAG00000011044	ENSG00000143367	TUFT1	HGNC Symbol	0.800085	2.13065e-07
ENSECAG00000023408	ENSG00000172594	SMPDL3A	HGNC Symbol	0.499542	2.14553e-07
ENSECAG00000014597	ENSG00000232119	MCTS1	HGNC Symbol	0.355944	2.22745e-07
ENSECAG00000012264	ENSG00000133069	TMCC2	HGNC Symbol	-0.678914	2.28467e-07
ENSECAG00000011986	ENSG00000161048	NAPEPLD	HGNC Symbol	0.531748	2.31756e-07
ENSECAG00000024531	ENSG00000148926	ADM	HGNC Symbol	0.918097	2.33567e-07
ENSECAG00000024578	ENSG00000147862	NFIB	HGNC Symbol	-0.391835	2.36063e-07
ENSECAG00000004159	ENSG00000116128	BCL9	HGNC Symbol	-0.373157	2.43043e-07
ENSECAG00000016273	ENSG00000176978	DPP7	HGNC Symbol	0.439612	2.47316e-07
ENSECAG00000000771	ENSG00000078900	TP73	HGNC Symbol	0.650538	2.49548e-07
ENSECAG00000013382	ENSG00000162461	SLC25A34	HGNC Symbol	0.368792	2.5393e-07
ENSECAG00000024873	ENSG00000185860	CCDC190	HGNC Symbol	-1.69409	2.59253e-07
ENSECAG00000008911	ENSG00000116731	PRDM2	HGNC Symbol	0.363121	2.61756e-07
ENSECAG00000002920	ENSG00000137710	RDX	HGNC Symbol	-0.340332	2.62797e-07
ENSECAG00000004066	ENSG00000178878	APOLD1	HGNC Symbol	-1.25711	2.64162e-07
ENSECAG00000023971	ENSG00000130595	TNNT3	HGNC Symbol	-0.335122	2.69587e-07
ENSECAG00000023567	ENSG00000173575	CHD2	HGNC Symbol	0.694189	2.70381e-07
ENSECAG00000019866	ENSG00000182263	FIGN	HGNC Symbol	-0.679686	2.74663e-07
ENSECAG00000006542	ENSG00000236287	ZBED5	HGNC Symbol	0.393766	2.77084e-07
ENSECAG00000023658	ENSG00000165609	NUDT5	HGNC Symbol	0.338841	2.78177e-07
ENSECAG00000024048	ENSG00000163659	TIPARP	HGNC Symbol	0.399279	2.82292e-07
ENSECAG00000019103	ENSG00000081177	EXD2	HGNC Symbol	0.440859	2.85238e-07
ENSECAG00000015444	ENSG00000160190	SLC37A1	HGNC Symbol	-0.438547	2.90107e-07
ENSECAG00000018613	ENSG00000156973	PDE6D	HGNC Symbol	0.462169	2.96287e-07
ENSECAG00000019438	ENSG00000145623	OSMR	HGNC Symbol	0.905963	2.98038e-07
ENSECAG00000017292	ENSG00000169020	ATP5I	HGNC Symbol	0.484865	3.02298e-07
ENSECAG00000024980	ENSG00000187837	HIST1H1C	HGNC Symbol	-0.539389	3.02458e-07
ENSECAG00000008341	ENSG00000126003	PLAGL2	HGNC Symbol	-0.499237	3.06394e-07
ENSECAG00000005773	ENSG00000105732	ZNF574	HGNC Symbol	0.384676	3.07188e-07
ENSECAG00000011360	ENSG00000115289	PCGF1	HGNC Symbol	0.414493	3.11601e-07
ENSECAG00000020273	ENSG00000112651	MRPL2	HGNC Symbol	0.427198	3.15586e-07
ENSECAG00000007499	ENSG00000156222	SLC28A1	HGNC Symbol	0.97313	3.16368e-07
ENSECAG00000007808	ENSG00000164465	DCBLD1	HGNC Symbol	0.435409	3.17338e-07
ENSECAG00000024759	ENSG00000126106	TMEM53	HGNC Symbol	-0.393536	3.18143e-07
ENSECAG00000008632	ENSG00000162236	STX5	HGNC Symbol	-0.349011	3.27618e-07
ENSECAG00000011876	ENSG00000196357	ZNF565	HGNC Symbol	0.509173	3.29293e-07
ENSECAG00000017318	ENSG00000156313	RPGR	HGNC Symbol	-0.443393	3.29293e-07
ENSECAG00000005166	ENSG00000168282	MGAT2	HGNC Symbol	0.333758	3.31537e-07
ENSECAG00000011988	ENSG00000125945	ZNF436	HGNC Symbol	0.449194	3.34456e-07
ENSECAG00000008556	ENSG00000169744	LDB2	HGNC Symbol	0.489402	3.35877e-07
ENSECAG00000000797	ENSG00000100242	SUN2	HGNC Symbol	-0.37503	3.36827e-07
ENSECAG00000009992	ENSG00000184207	PGP	HGNC Symbol	0.395037	3.39124e-07
ENSECAG00000018238	ENSG00000147684	NDUFB9	HGNC Symbol	0.385083	3.39255e-07
ENSECAG00000019146	ENSG00000156170	NDUFAF6	HGNC Symbol	0.448875	3.3945e-07
ENSECAG00000018035	ENSG00000121210	KIAA0922	HGNC Symbol	-0.544255	3.47776e-07
ENSECAG00000024047	ENSG00000160712	IL6R	HGNC Symbol	0.510533	3.48469e-07
ENSECAG00000014686	ENSG00000147874	HAUS6	HGNC Symbol	0.414976	3.50944e-07
ENSECAG00000009158	ENSG00000184489	PTP4A3	HGNC Symbol	0.440006	3.54806e-07
ENSECAG00000018895	ENSG00000134504	KCTD1	HGNC Symbol	0.773251	3.56793e-07
ENSECAG00000001626	ENSG00000122376	FAM35A	HGNC Symbol	-0.322866	3.59612e-07
ENSECAG00000022392	ENSG00000213398	LCAT	HGNC Symbol	0.392892	3.60649e-07
ENSECAG00000012886	ENSG00000090487	SPG21	HGNC Symbol	0.385343	3.64959e-07
ENSECAG00000000207	ENSG00000143632	ACTA1	HGNC Symbol	-0.494134	3.68303e-07
ENSECAG00000012327	ENSG00000157368	IL34	HGNC Symbol	-0.410728	3.68303e-07
ENSECAG00000015602	ENSG00000173153	ESRRA	HGNC Symbol	0.365005	3.69466e-07
ENSECAG00000000153	ENSG00000169933	FRMPD4	HGNC Symbol	0.814221	3.72692e-07
ENSECAG00000024248	ENSG00000198836	OPA1	HGNC Symbol	0.343902	3.74768e-07
ENSECAG00000011826	ENSG00000130770	ATPIF1	HGNC Symbol	0.380752	3.77219e-07
ENSECAG00000004870	ENSG00000096080	MRPS18A	HGNC Symbol	0.361408	3.7726e-07
ENSECAG00000020558	ENSG00000138399	FASTKD1	HGNC Symbol	0.451037	3.78001e-07
ENSECAG00000013154	ENSG00000122335	SERAC1	HGNC Symbol	0.355074	3.79121e-07
ENSECAG00000019810	ENSG00000068796	KIF2A	HGNC Symbol	-0.392422	3.7937e-07
ENSECAG00000022673	ENSG00000179299	NSUN7	HGNC Symbol	-0.693033	3.80676e-07
ENSECAG00000009713	ENSG00000125384	PTGER2	EntrezGene	0.582395	3.8428e-07
ENSECAG00000017372	ENSG00000102103	PQBP1	HGNC Symbol	-0.332513	3.87101e-07
ENSECAG00000005128	ENSG00000168661	ZNF30	HGNC Symbol	0.381023	3.91098e-07
ENSECAG00000004417	ENSG00000156853	ZNF689	HGNC Symbol	0.486824	3.93458e-07
ENSECAG00000016973	ENSG00000168386	FILIP1L	HGNC Symbol	-0.419796	4.00474e-07
ENSECAG00000003104	ENSG00000205356	TECPR1	HGNC Symbol	0.440309	4.10265e-07
ENSECAG00000006959	ENSG00000105402	NAPA	HGNC Symbol	-0.355908	4.13359e-07
ENSECAG00000016225	ENSG00000164124	TMEM144	HGNC Symbol	-1.15431	4.13368e-07
ENSECAG00000016204	ENSG00000136867	SLC31A2	HGNC Symbol	0.58183	4.16432e-07
ENSECAG00000005835	ENSG00000188997	KCTD21	HGNC Symbol	-0.521103	4.20186e-07
ENSECAG00000000085	ENSG00000038002	AGA	HGNC Symbol	-0.412414	4.33879e-07
ENSECAG00000008989	ENSG00000148090	AUH	HGNC Symbol	0.326257	4.36921e-07
ENSECAG00000011715	ENSG00000152558	TMEM123	HGNC Symbol	0.486668	4.40381e-07
ENSECAG00000010749	ENSG00000183798	EMILIN3	HGNC Symbol	-1.07483	4.44963e-07
ENSECAG00000011067	ENSG00000092529	CAPN3	HGNC Symbol	-0.33428	4.4539e-07
ENSECAG00000000942	ENSG00000144476	ACKR3	HGNC Symbol	-0.772995	4.53234e-07
ENSECAG00000011458	ENSG00000161281	COX7A1	HGNC Symbol	0.369739	4.5913e-07
ENSECAG00000021578	ENSG00000165794	SLC39A2	HGNC Symbol	1.3437	4.66754e-07
ENSECAG00000023694	ENSG00000145808	ADAMTS19	HGNC Symbol	-0.667634	4.80001e-07
ENSECAG00000006776	ENSG00000134470	IL15RA	HGNC Symbol	0.78974	4.86749e-07
ENSECAG00000007274	ENSG00000115896	PLCL1	HGNC Symbol	-0.720972	4.86749e-07
ENSECAG00000019391	ENSG00000121858	TNFSF10	HGNC Symbol	0.393538	4.99561e-07
ENSECAG00000007024	ENSG00000163686	ABHD6	HGNC Symbol	-0.636527	5.02254e-07
ENSECAG00000009378	ENSG00000182177	ASB18	HGNC Symbol	-0.983544	5.05606e-07
ENSECAG00000010760	ENSG00000106511	MEOX2	HGNC Symbol	0.403308	5.12142e-07
ENSECAG00000017874	ENSG00000095370	SH2D3C	HGNC Symbol	-0.584254	5.13198e-07
ENSECAG00000023996	ENSG00000109184	DCUN1D4	HGNC Symbol	-0.452075	5.15398e-07
ENSECAG00000014145	ENSG00000095587	TLL2	HGNC Symbol	1.30166	5.18635e-07
ENSECAG00000014229	ENSG00000124942	AHNAK	HGNC Symbol	-0.377864	5.20997e-07
ENSECAG00000018727	ENSG00000140025	EFCAB11	HGNC Symbol	0.410994	5.2142e-07
ENSECAG00000015176	ENSG00000120942	UBIAD1	HGNC Symbol	0.351628	5.22579e-07
ENSECAG00000023910	ENSG00000164077	MON1A	HGNC Symbol	-0.351545	5.27126e-07
ENSECAG00000022712	ENSG00000160688	FLAD1	HGNC Symbol	0.323682	5.37166e-07
ENSECAG00000012952	ENSG00000110066	KMT5B	HGNC Symbol	-0.350899	5.46012e-07
ENSECAG00000011697	ENSG00000057704	TMCC3	HGNC Symbol	0.574107	5.4932e-07
ENSECAG00000012506	ENSG00000170542	SERPINB9	HGNC Symbol	-0.422044	5.54152e-07
ENSECAG00000000903	ENSG00000113319	RASGRF2	HGNC Symbol	0.780029	5.54438e-07
ENSECAG00000018874	ENSG00000139174	PRICKLE1	HGNC Symbol	1.29953	5.55164e-07
ENSECAG00000016838	ENSG00000079335	CDC14A	HGNC Symbol	0.581662	5.5912e-07
ENSECAG00000021398	ENSG00000108840	HDAC5	HGNC Symbol	-0.331926	5.73198e-07
ENSECAG00000008310	ENSG00000101544	ADNP2	HGNC Symbol	-0.347395	5.94811e-07
ENSECAG00000024304	ENSG00000175376	EIF1AD	HGNC Symbol	0.33144	6.08613e-07
ENSECAG00000009704	ENSG00000164076	CAMKV	HGNC Symbol	-1.4216	6.1026e-07
ENSECAG00000018661	ENSG00000012232	EXTL3	HGNC Symbol	0.438147	6.13706e-07
ENSECAG00000024175	ENSG00000123411	IKZF4	HGNC Symbol	-0.470177	6.19455e-07
ENSECAG00000018421	ENSG00000137494	ANKRD42	HGNC Symbol	-0.481419	6.24592e-07
ENSECAG00000009086	ENSG00000165626	BEND7	HGNC Symbol	-0.387597	6.27268e-07
ENSECAG00000016991	ENSG00000128973	CLN6	HGNC Symbol	-0.342574	6.27268e-07
ENSECAG00000011764	ENSG00000110344	UBE4A	HGNC Symbol	-0.343078	6.35993e-07
ENSECAG00000009401	ENSG00000140876	NUDT7	HGNC Symbol	0.473761	6.38267e-07
ENSECAG00000007238	ENSG00000168275	COA6	HGNC Symbol	0.391724	6.40996e-07
ENSECAG00000008139	ENSG00000137871	ZNF280D	HGNC Symbol	-0.386931	6.42228e-07
ENSECAG00000016928	ENSG00000197410	DCHS2	HGNC Symbol	-1.33633	6.62215e-07
ENSECAG00000023315	ENSG00000125354	2006-09-01	HGNC Symbol	-0.635933	6.62215e-07
ENSECAG00000012558	ENSG00000175899	A2M	HGNC Symbol	0.821699	6.73466e-07
ENSECAG00000022062	ENSG00000137463	MGARP	HGNC Symbol	0.641169	6.94079e-07
ENSECAG00000008703	ENSG00000103740	ACSBG1	HGNC Symbol	0.54274	7.1269e-07
ENSECAG00000005626	ENSG00000129158	SERGEF	HGNC Symbol	-0.368986	7.15039e-07
ENSECAG00000021488	ENSG00000105204	DYRK1B	HGNC Symbol	-0.361919	7.17495e-07
ENSECAG00000014958	ENSG00000158552	ZFAND2B	HGNC Symbol	-0.397038	7.20696e-07
ENSECAG00000021514	ENSG00000148985	PGAP2	HGNC Symbol	-0.344864	7.22563e-07
ENSECAG00000017176	ENSG00000158161	EYA3	HGNC Symbol	0.519424	7.24258e-07
ENSECAG00000022394	ENSG00000167799	NUDT8	HGNC Symbol	0.562817	7.29952e-07
ENSECAG00000015897	ENSG00000170906	NDUFA3	HGNC Symbol	0.468087	7.31371e-07
ENSECAG00000021057	ENSG00000164199	ADGRV1	HGNC Symbol	1.28466	7.41572e-07
ENSECAG00000017132	ENSG00000162998	FRZB	HGNC Symbol	-0.7144	7.4485e-07
ENSECAG00000012484	ENSG00000105835	NAMPT	HGNC Symbol	0.380722	7.49023e-07
ENSECAG00000013597	ENSG00000153071	DAB2	HGNC Symbol	0.461749	7.7666e-07
ENSECAG00000015836	ENSG00000184752	NDUFA12	HGNC Symbol	0.446565	7.7666e-07
ENSECAG00000018696	ENSG00000186642	PDE2A	HGNC Symbol	0.588344	7.81783e-07
ENSECAG00000012748	ENSG00000105662	CRTC1	HGNC Symbol	-0.351544	7.93327e-07
ENSECAG00000022668	ENSG00000185033	SEMA4B	HGNC Symbol	0.391463	7.98441e-07
ENSECAG00000002145	ENSG00000074590	NUAK1	HGNC Symbol	0.505615	8.06536e-07
ENSECAG00000014982	ENSG00000164221	CCDC112	HGNC Symbol	-0.752363	8.1368e-07
ENSECAG00000017470	ENSG00000197063	MAFG	HGNC Symbol	0.389187	8.34595e-07
ENSECAG00000008226	ENSG00000149308	NPAT	HGNC Symbol	0.489085	8.67288e-07
ENSECAG00000017112	ENSG00000108576	SLC6A4	EntrezGene	1.35715	8.68099e-07
ENSECAG00000019536	ENSG00000236104	ZBTB22	HGNC Symbol	-0.416203	8.713e-07
ENSECAG00000023752	ENSG00000135124	P2RX4	HGNC Symbol	-0.357365	8.7673e-07
ENSECAG00000019275	ENSG00000161544	CYGB	HGNC Symbol	0.469561	9.02299e-07
ENSECAG00000021528	ENSG00000108175	ZMIZ1	HGNC Symbol	0.48936	9.02299e-07
ENSECAG00000022930	ENSG00000146540	C7orf50	HGNC Symbol	-0.529104	9.08423e-07
ENSECAG00000019344	ENSG00000187531	SIRT7	HGNC Symbol	0.423957	9.28508e-07
ENSECAG00000005653	ENSG00000184007	PTP4A2	HGNC Symbol	-0.334635	9.34863e-07
ENSECAG00000020438	ENSG00000138670	RASGEF1B	HGNC Symbol	-1.00399	9.49122e-07
ENSECAG00000008111	ENSG00000106992	AK1	HGNC Symbol	-0.471068	9.55843e-07
ENSECAG00000023084	ENSG00000065675	PRKCQ	HGNC Symbol	-0.416969	9.60058e-07
ENSECAG00000005857	ENSG00000177283	FZD8	HGNC Symbol	0.878086	9.72978e-07
ENSECAG00000016495	ENSG00000137804	NUSAP1	HGNC Symbol	0.571601	9.73301e-07
ENSECAG00000001734	ENSG00000149634	SPATA25	HGNC Symbol	0.650633	9.8296e-07
ENSECAG00000016486	ENSG00000105643	ARRDC2	HGNC Symbol	-1.43502	9.83547e-07
ENSECAG00000023642	ENSG00000176170	SPHK1	HGNC Symbol	-0.880734	1.00554e-06
ENSECAG00000010152	ENSG00000134809	TIMM10	HGNC Symbol	0.427824	1.00903e-06
ENSECAG00000008962	ENSG00000108878	CACNG1	HGNC Symbol	-0.326895	1.01067e-06
ENSECAG00000011433	ENSG00000168769	TET2	HGNC Symbol	0.621969	1.01198e-06
ENSECAG00000004462	ENSG00000177374	HIC1	HGNC Symbol	0.793912	1.03155e-06
ENSECAG00000021384	ENSG00000153002	CPB1	HGNC Symbol	-0.626663	1.03155e-06
ENSECAG00000017819	ENSG00000084676	NCOA1	HGNC Symbol	-0.398051	1.03525e-06
ENSECAG00000014979	ENSG00000169129	AFAP1L2	HGNC Symbol	0.615007	1.03907e-06
ENSECAG00000014410	ENSG00000130940	CASZ1	HGNC Symbol	-0.375087	1.04255e-06
ENSECAG00000010245	ENSG00000138311	ZNF365	HGNC Symbol	-0.663147	1.05181e-06
ENSECAG00000001625	ENSG00000196378	ZNF34	HGNC Symbol	0.394047	1.05347e-06
ENSECAG00000025095	ENSG00000278535	DHRS11	HGNC Symbol	0.364364	1.05511e-06
ENSECAG00000013641	ENSG00000134709	HOOK1	HGNC Symbol	0.800822	1.08e-06
ENSECAG00000024677	ENSG00000072858	SIDT1	HGNC Symbol	-0.535319	1.09729e-06
ENSECAG00000014727	ENSG00000184517	ZFP1	HGNC Symbol	0.413322	1.12226e-06
ENSECAG00000011009	ENSG00000133121	STARD13	HGNC Symbol	0.484166	1.12768e-06
ENSECAG00000021688	ENSG00000136098	NEK3	HGNC Symbol	0.444602	1.13506e-06
ENSECAG00000003137	ENSG00000178467	P4HTM	HGNC Symbol	-0.488647	1.15176e-06
ENSECAG00000011585	ENSG00000023902	PLEKHO1	HGNC Symbol	-0.480065	1.16158e-06
ENSECAG00000012601	ENSG00000111860	CEP85L	HGNC Symbol	-0.796864	1.16158e-06
ENSECAG00000022447	ENSG00000154380	ENAH	HGNC Symbol	0.435152	1.16467e-06
ENSECAG00000011322	ENSG00000177189	RPS6KA3	HGNC Symbol	-0.339496	1.16626e-06
ENSECAG00000012718	ENSG00000117758	STX12	HGNC Symbol	-0.401703	1.17387e-06
ENSECAG00000022552	ENSG00000123360	PDE1B	HGNC Symbol	-0.335061	1.19119e-06
ENSECAG00000007378	ENSG00000156411	C14orf2	HGNC Symbol	0.399163	1.20259e-06
ENSECAG00000023809	ENSG00000067177	PHKA1	HGNC Symbol	-0.424522	1.21021e-06
ENSECAG00000012344	ENSG00000060656	PTPRU	HGNC Symbol	0.603797	1.22224e-06
ENSECAG00000018071	ENSG00000183571	PGPEP1L	HGNC Symbol	-0.733063	1.22226e-06
ENSECAG00000024257	ENSG00000102317	RBM3	HGNC Symbol	-0.44651	1.22621e-06
ENSECAG00000006749	ENSG00000133657	ATP13A3	HGNC Symbol	0.60888	1.24363e-06
ENSECAG00000013327	ENSG00000074621	SLC24A1	HGNC Symbol	0.823699	1.24682e-06
ENSECAG00000013403	ENSG00000188283	ZNF383	HGNC Symbol	0.343162	1.24686e-06
ENSECAG00000018324	ENSG00000167703	SLC43A2	HGNC Symbol	0.870219	1.25039e-06
ENSECAG00000010623	ENSG00000106537	TSPAN13	HGNC Symbol	0.439081	1.28079e-06
ENSECAG00000015673	ENSG00000144736	SHQ1	HGNC Symbol	0.414411	1.30861e-06
ENSECAG00000024660	ENSG00000205683	DPF3	HGNC Symbol	0.46742	1.31711e-06
ENSECAG00000019819	ENSG00000163827	LRRC2	HGNC Symbol	0.430236	1.36041e-06
ENSECAG00000004666	ENSG00000161267	BDH1	HGNC Symbol	-1.03705	1.38015e-06
ENSECAG00000015869	ENSG00000018610	CXorf56	HGNC Symbol	0.37903	1.38149e-06
ENSECAG00000008636	ENSG00000104313	EYA1	HGNC Symbol	-0.49028	1.38727e-06
ENSECAG00000018199	ENSG00000143603	KCNN3	HGNC Symbol	0.570268	1.38986e-06
ENSECAG00000004611	ENSG00000152213	ARL11	HGNC Symbol	1.22581	1.39132e-06
ENSECAG00000023506	ENSG00000176058	TPRN	HGNC Symbol	-0.362699	1.39909e-06
ENSECAG00000024566	ENSG00000090975	PITPNM2	HGNC Symbol	0.437974	1.40221e-06
ENSECAG00000020988	ENSG00000173614	NMNAT1	HGNC Symbol	-0.375054	1.42235e-06
ENSECAG00000023917	ENSG00000133597	ADCK2	HGNC Symbol	0.371003	1.425e-06
ENSECAG00000019611	ENSG00000172007	RAB33B	HGNC Symbol	-0.372246	1.42566e-06
ENSECAG00000014352	ENSG00000167701	GPT	HGNC Symbol	0.500648	1.45416e-06
ENSECAG00000015220	ENSG00000081277	PKP1	HGNC Symbol	-1.3712	1.45854e-06
ENSECAG00000022188	ENSG00000085741	WNT11	HGNC Symbol	0.551032	1.46196e-06
ENSECAG00000013823	ENSG00000180900	SCRIB	HGNC Symbol	-0.351713	1.47165e-06
ENSECAG00000021117	ENSG00000160781	PAQR6	HGNC Symbol	0.432264	1.47179e-06
ENSECAG00000010194	ENSG00000131773	KHDRBS3	HGNC Symbol	0.624311	1.47476e-06
ENSECAG00000009302	ENSG00000105479	CCDC114	HGNC Symbol	-0.569206	1.49689e-06
ENSECAG00000003636	ENSG00000164307	ERAP1	HGNC Symbol	-0.330193	1.50894e-06
ENSECAG00000018796	ENSG00000149091	DGKZ	HGNC Symbol	-0.329619	1.52413e-06
ENSECAG00000013524	ENSG00000165804	ZNF219	HGNC Symbol	-0.661446	1.55735e-06
ENSECAG00000018404	ENSG00000184544	DHRS7C	HGNC Symbol	-0.368869	1.56359e-06
ENSECAG00000010747	ENSG00000185437	SH3BGR	HGNC Symbol	-0.347116	1.59945e-06
ENSECAG00000015878	ENSG00000126016	AMOT	HGNC Symbol	0.422139	1.61384e-06
ENSECAG00000019795	ENSG00000150347	ARID5B	HGNC Symbol	-1.02041	1.62041e-06
ENSECAG00000023311	ENSG00000103994	ZNF106	HGNC Symbol	-0.516946	1.62659e-06
ENSECAG00000015383	ENSG00000147166	ITGB1BP2	HGNC Symbol	-0.446524	1.62839e-06
ENSECAG00000021289	ENSG00000105173	CCNE1	HGNC Symbol	-0.779956	1.63404e-06
ENSECAG00000007379	ENSG00000175538	KCNE3	HGNC Symbol	0.748977	1.641e-06
ENSECAG00000008407	ENSG00000164093	PITX2	HGNC Symbol	-0.860642	1.64304e-06
ENSECAG00000016972	ENSG00000135587	SMPD2	HGNC Symbol	0.564559	1.65378e-06
ENSECAG00000000939	ENSG00000103876	FAH	HGNC Symbol	-0.323966	1.6612e-06
ENSECAG00000000744	ENSG00000095383	TBC1D2	HGNC Symbol	0.659702	1.66937e-06
ENSECAG00000019296	ENSG00000151806	GUF1	HGNC Symbol	0.437074	1.67126e-06
ENSECAG00000005573	ENSG00000138131	LOXL4	HGNC Symbol	0.745154	1.67997e-06
ENSECAG00000010097	ENSG00000133627	ACTR3B	HGNC Symbol	0.426787	1.67997e-06
ENSECAG00000020243	ENSG00000143942	CHAC2	HGNC Symbol	0.437256	1.69089e-06
ENSECAG00000020576	ENSG00000146433	TMEM181	HGNC Symbol	0.464359	1.6951e-06
ENSECAG00000011844	ENSG00000147202	DIAPH2	HGNC Symbol	0.627396	1.70292e-06
ENSECAG00000002238	ENSG00000167842	MIS12	HGNC Symbol	0.562888	1.7262e-06
ENSECAG00000013515	ENSG00000012171	SEMA3B	HGNC Symbol	-0.688994	1.7783e-06
ENSECAG00000007834	ENSG00000184270	HIST2H2AB	HGNC Symbol	-1.00978	1.78333e-06
ENSECAG00000004349	ENSG00000152778	IFIT5	HGNC Symbol	0.81842	1.81468e-06
ENSECAG00000009297	ENSG00000152952	PLOD2	HGNC Symbol	0.376979	1.81826e-06
ENSECAG00000005380	ENSG00000185105	MYADML2	HGNC Symbol	-0.433399	1.82217e-06
ENSECAG00000010765	ENSG00000123983	ACSL3	HGNC Symbol	-0.447488	1.82217e-06
ENSECAG00000025043	ENSG00000116254	CHD5	HGNC Symbol	-0.603567	1.87245e-06
ENSECAG00000010465	ENSG00000153303	FRMD1	HGNC Symbol	1.54074	1.87513e-06
ENSECAG00000018720	ENSG00000165923	AGBL2	HGNC Symbol	0.644179	1.94252e-06
ENSECAG00000003238	ENSG00000122203	KIAA1191	HGNC Symbol	0.602141	1.96616e-06
ENSECAG00000024611	ENSG00000185652	NTF3	HGNC Symbol	1.24329	1.97538e-06
ENSECAG00000017407	ENSG00000079931	MOXD1	HGNC Symbol	1.22709	1.99605e-06
ENSECAG00000000558	ENSG00000170759	KIF5B	HGNC Symbol	-0.371046	1.99843e-06
ENSECAG00000000081	ENSG00000165983	PTER	HGNC Symbol	-0.351805	2.01229e-06
ENSECAG00000008534	ENSG00000144320	KIAA1715	HGNC Symbol	-0.33758	2.02351e-06
ENSECAG00000017355	ENSG00000145022	TCTA	HGNC Symbol	0.33349	2.04592e-06
ENSECAG00000009157	ENSG00000126934	MAP2K2	HGNC Symbol	-0.33203	2.08309e-06
ENSECAG00000022307	ENSG00000118217	ATF6	HGNC Symbol	0.380915	2.0989e-06
ENSECAG00000020583	ENSG00000101665	SMAD7	HGNC Symbol	0.735425	2.11228e-06
ENSECAG00000014500	ENSG00000167311	ART5	HGNC Symbol	-0.589392	2.14471e-06
ENSECAG00000008118	ENSG00000110042	DTX4	HGNC Symbol	0.631713	2.15693e-06
ENSECAG00000017386	ENSG00000213949	ITGA1	HGNC Symbol	0.594483	2.15891e-06
ENSECAG00000014658	ENSG00000099194	SCD	HGNC Symbol	-1.51366	2.18257e-06
ENSECAG00000023286	ENSG00000235169	SMIM1	HGNC Symbol	-0.519205	2.18257e-06
ENSECAG00000009393	ENSG00000137962	ARHGAP29	HGNC Symbol	0.415493	2.19369e-06
ENSECAG00000024201	ENSG00000160999	SH2B2	HGNC Symbol	-0.725124	2.21156e-06
ENSECAG00000011467	ENSG00000162551	ALPL	HGNC Symbol	0.771423	2.22468e-06
ENSECAG00000015844	ENSG00000162714	ZNF496	HGNC Symbol	-0.41664	2.24199e-06
ENSECAG00000007715	ENSG00000075292	ZNF638	HGNC Symbol	-0.337774	2.25541e-06
ENSECAG00000009003	ENSG00000134982	APC	HGNC Symbol	-0.331703	2.26321e-06
ENSECAG00000012845	ENSG00000166974	MAPRE2	HGNC Symbol	-0.342305	2.26331e-06
ENSECAG00000013979	ENSG00000122870	BICC1	HGNC Symbol	-0.694454	2.28323e-06
ENSECAG00000014734	ENSG00000196911	KPNA5	HGNC Symbol	-0.5789	2.28605e-06
ENSECAG00000006877	ENSG00000115355	CCDC88A	HGNC Symbol	-0.394229	2.29525e-06
ENSECAG00000014533	ENSG00000023330	ALAS1	HGNC Symbol	0.354844	2.35425e-06
ENSECAG00000014208	ENSG00000161999	JMJD8	HGNC Symbol	-0.382672	2.37206e-06
ENSECAG00000017227	ENSG00000164125	FAM198B	HGNC Symbol	-0.557273	2.41442e-06
ENSECAG00000016150	ENSG00000048707	VPS13D	HGNC Symbol	0.403779	2.43126e-06
ENSECAG00000018307	ENSG00000154310	TNIK	HGNC Symbol	-0.452607	2.43924e-06
ENSECAG00000022238	ENSG00000274180	NATD1	HGNC Symbol	-0.335861	2.4489e-06
ENSECAG00000000174	ENSG00000072195	SPEG	HGNC Symbol	-0.373926	2.48136e-06
ENSECAG00000016492	ENSG00000147113	CXorf36	HGNC Symbol	0.505979	2.4836e-06
ENSECAG00000013346	ENSG00000178694	NSUN3	HGNC Symbol	0.348199	2.51783e-06
ENSECAG00000019173	ENSG00000138640	FAM13A	HGNC Symbol	0.871708	2.54111e-06
ENSECAG00000022580	ENSG00000203943	SAMD13	HGNC Symbol	-1.07074	2.56111e-06
ENSECAG00000023741	ENSG00000179388	EGR3	HGNC Symbol	-1.2704	2.56315e-06
ENSECAG00000020320	ENSG00000241399	CD302	HGNC Symbol	-0.410776	2.57588e-06
ENSECAG00000007698	ENSG00000174804	FZD4	HGNC Symbol	-0.549487	2.6004e-06
ENSECAG00000010685	ENSG00000048649	RSF1	HGNC Symbol	-0.327755	2.6004e-06
ENSECAG00000016661	ENSG00000123358	NR4A1	HGNC Symbol	0.972438	2.60571e-06
ENSECAG00000005515	ENSG00000176928	GCNT4	HGNC Symbol	1.14214	2.63148e-06
ENSECAG00000023551	ENSG00000013523	ANGEL1	HGNC Symbol	-0.339842	2.6445e-06
ENSECAG00000000197	ENSG00000164342	TLR3	HGNC Symbol	0.648612	2.67366e-06
ENSECAG00000006965	ENSG00000177192	PUS1	HGNC Symbol	0.391074	2.71136e-06
ENSECAG00000022867	ENSG00000157570	TSPAN18	HGNC Symbol	0.512567	2.72065e-06
ENSECAG00000010846	ENSG00000074603	DPP8	HGNC Symbol	-0.760304	2.72787e-06
ENSECAG00000021988	ENSG00000175097	RAG2	HGNC Symbol	-1.35122	2.77993e-06
ENSECAG00000020604	ENSG00000254858	MPV17L2	HGNC Symbol	0.673342	2.80771e-06
ENSECAG00000024915	ENSG00000221968	FADS3	HGNC Symbol	0.924112	2.81657e-06
ENSECAG00000019153	ENSG00000156475	PPP2R2B	HGNC Symbol	-1.21373	2.83932e-06
ENSECAG00000020648	ENSG00000116690	PRG4	HGNC Symbol	1.37489	2.89509e-06
ENSECAG00000021700	ENSG00000102755	FLT1	HGNC Symbol	0.758805	2.90186e-06
ENSECAG00000008643	ENSG00000110723	EXPH5	HGNC Symbol	-1.24426	2.90204e-06
ENSECAG00000023920	ENSG00000198960	ARMCX6	HGNC Symbol	-0.481308	2.91586e-06
ENSECAG00000010930	ENSG00000135999	EPC2	HGNC Symbol	-0.34933	2.92226e-06
ENSECAG00000023131	ENSG00000131495	NDUFA2	HGNC Symbol	0.484239	2.92226e-06
ENSECAG00000021948	ENSG00000109390	NDUFC1	HGNC Symbol	0.337119	2.9553e-06
ENSECAG00000023657	ENSG00000108950	FAM20A	HGNC Symbol	-0.654746	3.00758e-06
ENSECAG00000002691	ENSG00000187257	RSBN1L	HGNC Symbol	-0.327179	3.01265e-06
ENSECAG00000015275	ENSG00000187193	MT1X	HGNC Symbol	0.869635	3.03264e-06
ENSECAG00000001290	ENSG00000157782	CABP1	HGNC Symbol	-0.720953	3.03266e-06
ENSECAG00000014867	ENSG00000121316	PLBD1	HGNC Symbol	-0.336782	3.03312e-06
ENSECAG00000013722	ENSG00000105223	PLD3	HGNC Symbol	0.415789	3.06924e-06
ENSECAG00000009288	ENSG00000163596	ICA1L	HGNC Symbol	1.2356	3.11206e-06
ENSECAG00000018023	ENSG00000178075	GRAMD1C	HGNC Symbol	0.826823	3.11983e-06
ENSECAG00000000982	ENSG00000175040	CHST2	HGNC Symbol	1.32147	3.14018e-06
ENSECAG00000017760	ENSG00000111145	ELK3	HGNC Symbol	0.439374	3.145e-06
ENSECAG00000017034	ENSG00000118496	FBXO30	HGNC Symbol	0.392711	3.15997e-06
ENSECAG00000009610	ENSG00000151692	RNF144A	HGNC Symbol	0.541803	3.16588e-06
ENSECAG00000007661	ENSG00000179314	WSCD1	HGNC Symbol	0.578816	3.20007e-06
ENSECAG00000012310	ENSG00000136938	ANP32B	HGNC Symbol	-0.335508	3.23099e-06
ENSECAG00000014764	ENSG00000119328	FAM206A	HGNC Symbol	0.414767	3.25551e-06
ENSECAG00000023096	ENSG00000134779	TPGS2	HGNC Symbol	0.409212	3.26743e-06
ENSECAG00000008287	ENSG00000104635	SLC39A14	HGNC Symbol	0.496643	3.27243e-06
ENSECAG00000015961	ENSG00000158528	PPP1R9A	HGNC Symbol	-0.724955	3.27354e-06
ENSECAG00000013462	ENSG00000229474	PATL2	HGNC Symbol	-0.462431	3.29813e-06
ENSECAG00000022526	ENSG00000129910	CDH15	HGNC Symbol	-0.645694	3.31809e-06
ENSECAG00000007120	ENSG00000124785	NRN1	HGNC Symbol	-0.717553	3.36088e-06
ENSECAG00000011792	ENSG00000070182	SPTB	HGNC Symbol	-0.35387	3.39981e-06
ENSECAG00000010187	ENSG00000142039	CCDC97	HGNC Symbol	0.367533	3.43122e-06
ENSECAG00000022249	ENSG00000158470	B4GALT5	HGNC Symbol	0.580473	3.4462e-06
ENSECAG00000005675	ENSG00000116044	NFE2L2	HGNC Symbol	0.370519	3.45502e-06
ENSECAG00000003982	ENSG00000137101	CD72	HGNC Symbol	0.613114	3.46974e-06
ENSECAG00000023641	ENSG00000106266	SNX8	HGNC Symbol	0.338619	3.46974e-06
ENSECAG00000018638	ENSG00000163053	SLC16A14	HGNC Symbol	1.27043	3.52227e-06
ENSECAG00000000608	ENSG00000110888	CAPRIN2	HGNC Symbol	-0.379379	3.58203e-06
ENSECAG00000022908	ENSG00000144488	ESPNL	HGNC Symbol	1.22344	3.58997e-06
ENSECAG00000022310	ENSG00000110944	IL23A	HGNC Symbol	0.440559	3.59898e-06
ENSECAG00000014219	ENSG00000277363	SRCIN1	HGNC Symbol	-0.706784	3.69785e-06
ENSECAG00000023274	ENSG00000130702	LAMA5	HGNC Symbol	0.470447	3.70466e-06
ENSECAG00000008907	ENSG00000100372	SLC25A17	HGNC Symbol	-0.355313	3.72997e-06
ENSECAG00000010571	ENSG00000162688	AGL	HGNC Symbol	-0.384967	3.77502e-06
ENSECAG00000021658	ENSG00000011052	NME1-NME2	HGNC Symbol	0.326249	3.79743e-06
ENSECAG00000013832	ENSG00000175084	DES	HGNC Symbol	-0.396817	3.84754e-06
ENSECAG00000019125	ENSG00000169710	FASN	HGNC Symbol	-0.424471	3.8539e-06
ENSECAG00000019317	ENSG00000071051	NCK2	HGNC Symbol	-0.40113	3.88829e-06
ENSECAG00000012554	ENSG00000163607	GTPBP8	HGNC Symbol	0.37629	3.94731e-06
ENSECAG00000005659	ENSG00000169902	TPST1	HGNC Symbol	0.519205	3.94834e-06
ENSECAG00000007910	ENSG00000110315	RNF141	HGNC Symbol	0.334316	3.96039e-06
ENSECAG00000017566	ENSG00000196814	MVB12B	HGNC Symbol	-0.34237	3.99436e-06
ENSECAG00000019111	ENSG00000177575	CD163	HGNC Symbol	0.881934	4.00731e-06
ENSECAG00000010104	ENSG00000120049	KCNIP2	HGNC Symbol	-0.709223	4.00928e-06
ENSECAG00000015088	ENSG00000089486	CDIP1	HGNC Symbol	0.329241	4.01483e-06
ENSECAG00000005863	ENSG00000163931	TKT	HGNC Symbol	0.461851	4.08726e-06
ENSECAG00000011515	ENSG00000144644	GADL1	HGNC Symbol	-0.516462	4.13227e-06
ENSECAG00000001205	ENSG00000186868	MAPT	HGNC Symbol	-0.349851	4.28165e-06
ENSECAG00000023325	ENSG00000092607	TBX15	HGNC Symbol	-0.338733	4.39764e-06
ENSECAG00000016887	ENSG00000081087	OSTM1	HGNC Symbol	0.362458	4.42291e-06
ENSECAG00000010613	ENSG00000136826	KLF4	HGNC Symbol	-0.638517	4.49554e-06
ENSECAG00000015635	ENSG00000204856	FAM216A	HGNC Symbol	0.395645	4.57441e-06
ENSECAG00000023663	ENSG00000134569	LRP4	HGNC Symbol	0.493678	4.61798e-06
ENSECAG00000024441	ENSG00000175087	PDIK1L	HGNC Symbol	-0.490533	4.61798e-06
ENSECAG00000007265	ENSG00000078114	NEBL	HGNC Symbol	0.810572	4.75238e-06
ENSECAG00000000954	ENSG00000169418	NPR1	HGNC Symbol	0.467181	4.76656e-06
ENSECAG00000010297	ENSG00000187889	C1orf168	HGNC Symbol	-0.527623	4.80249e-06
ENSECAG00000008652	ENSG00000183762	KREMEN1	HGNC Symbol	-0.408594	4.8443e-06
ENSECAG00000017758	ENSG00000147010	SH3KBP1	HGNC Symbol	0.520082	4.84572e-06
ENSECAG00000018579	ENSG00000158769	F11R	HGNC Symbol	0.398826	4.87465e-06
ENSECAG00000017431	ENSG00000172399	MYOZ2	HGNC Symbol	-1.42296	4.90842e-06
ENSECAG00000000303	ENSG00000117394	SLC2A1	HGNC Symbol	-0.496351	4.94142e-06
ENSECAG00000024384	ENSG00000162391	FAM151A	HGNC Symbol	0.543129	4.94655e-06
ENSECAG00000013723	ENSG00000092068	SLC7A8	HGNC Symbol	0.696857	5.02729e-06
ENSECAG00000012898	ENSG00000146453	PNLDC1	HGNC Symbol	0.547235	5.11054e-06
ENSECAG00000003822	ENSG00000166192	SENP8	HGNC Symbol	-0.349841	5.11112e-06
ENSECAG00000019035	ENSG00000144182	LIPT1	HGNC Symbol	0.345942	5.13122e-06
ENSECAG00000018123	ENSG00000250067	YJEFN3	HGNC Symbol	0.542889	5.14764e-06
ENSECAG00000012188	ENSG00000179564	LSMEM2	HGNC Symbol	-0.449742	5.14881e-06
ENSECAG00000013124	ENSG00000069399	BCL3	HGNC Symbol	0.566917	5.23959e-06
ENSECAG00000010035	ENSG00000175356	SCUBE2	HGNC Symbol	-0.423294	5.34735e-06
ENSECAG00000012662	ENSG00000075213	SEMA3A	HGNC Symbol	-1.44498	5.37358e-06
ENSECAG00000010313	ENSG00000181666	HKR1	HGNC Symbol	0.65296	5.50943e-06
ENSECAG00000011864	ENSG00000123329	ARHGAP9	HGNC Symbol	-0.383528	5.51271e-06
ENSECAG00000022936	ENSG00000160953	MUM1	HGNC Symbol	-0.361419	5.54184e-06
ENSECAG00000017732	ENSG00000146215	CRIP3	HGNC Symbol	0.571041	5.66751e-06
ENSECAG00000010869	ENSG00000077274	CAPN6	HGNC Symbol	-0.635773	5.66861e-06
ENSECAG00000006358	ENSG00000143971	ETAA1	HGNC Symbol	-0.408149	5.67548e-06
ENSECAG00000019957	ENSG00000182512	GLRX5	HGNC Symbol	0.34231	5.68575e-06
ENSECAG00000022401	ENSG00000170448	NFXL1	HGNC Symbol	0.325134	5.74987e-06
ENSECAG00000002212	ENSG00000150907	FOXO1	HGNC Symbol	0.825056	5.75352e-06
ENSECAG00000009728	ENSG00000176410	DNAJC30	HGNC Symbol	0.465792	5.7703e-06
ENSECAG00000016531	ENSG00000172578	KLHL6	HGNC Symbol	-0.882405	5.77246e-06
ENSECAG00000007757	ENSG00000120675	DNAJC15	HGNC Symbol	0.378992	5.85738e-06
ENSECAG00000019888	ENSG00000132254	ARFIP2	HGNC Symbol	0.33992	5.89586e-06
ENSECAG00000024389	ENSG00000135605	TEC	HGNC Symbol	0.614768	5.89678e-06
ENSECAG00000019460	ENSG00000066382	MPPED2	HGNC Symbol	0.554845	5.98242e-06
ENSECAG00000023609	ENSG00000173253	DMRT2	HGNC Symbol	0.41873	5.98519e-06
ENSECAG00000018867	ENSG00000140471	LINS1	HGNC Symbol	0.427749	6.03062e-06
ENSECAG00000007334	ENSG00000105771	SMG9	HGNC Symbol	-0.350075	6.1572e-06
ENSECAG00000011123	ENSG00000163285	GABRG1	HGNC Symbol	1.43493	6.31657e-06
ENSECAG00000012520	ENSG00000145545	SRD5A1	HGNC Symbol	-0.602601	6.43658e-06
ENSECAG00000017787	ENSG00000162769	FLVCR1	HGNC Symbol	0.565736	6.43921e-06
ENSECAG00000011268	ENSG00000149591	TAGLN	EntrezGene	1.01067	6.45334e-06
ENSECAG00000022383	ENSG00000135549	PKIB	HGNC Symbol	0.662211	6.48037e-06
ENSECAG00000009453	ENSG00000119711	ALDH6A1	HGNC Symbol	-0.366938	6.50811e-06
ENSECAG00000019655	ENSG00000177868	SVBP	HGNC Symbol	-0.334095	6.54328e-06
ENSECAG00000022581	ENSG00000162836	ACP6	HGNC Symbol	0.357408	6.55096e-06
ENSECAG00000011848	ENSG00000166689	PLEKHA7	HGNC Symbol	0.799335	6.55496e-06
ENSECAG00000012325	ENSG00000136059	VILL	HGNC Symbol	-0.817883	6.64246e-06
ENSECAG00000010858	ENSG00000186352	ANKRD37	HGNC Symbol	-0.855978	6.66776e-06
ENSECAG00000021168	ENSG00000121270	ABCC11	HGNC Symbol	1.35824	6.77487e-06
ENSECAG00000012850	ENSG00000108511	HOXB6	HGNC Symbol	0.649615	6.79081e-06
ENSECAG00000011432	ENSG00000139508	SLC46A3	HGNC Symbol	-0.563063	6.82706e-06
ENSECAG00000012679	ENSG00000080345	RIF1	HGNC Symbol	-0.345278	6.90946e-06
ENSECAG00000022841	ENSG00000077009	NMRK2	HGNC Symbol	0.96076	6.91236e-06
ENSECAG00000018126	ENSG00000188783	PRELP	HGNC Symbol	-0.763063	6.93366e-06
ENSECAG00000020049	ENSG00000144426	NBEAL1	HGNC Symbol	0.358653	7.01205e-06
ENSECAG00000008705	ENSG00000166888	STAT6	HGNC Symbol	0.348046	7.0308e-06
ENSECAG00000012705	ENSG00000051620	HEBP2	HGNC Symbol	-0.574393	7.0954e-06
ENSECAG00000022139	ENSG00000174080	CTSF	HGNC Symbol	0.344576	7.16107e-06
ENSECAG00000016933	ENSG00000105325	FZR1	HGNC Symbol	-0.385328	7.1698e-06
ENSECAG00000016261	ENSG00000137831	UACA	HGNC Symbol	-0.366129	7.19991e-06
ENSECAG00000014113	ENSG00000138764	CCNG2	HGNC Symbol	-0.412055	7.3363e-06
ENSECAG00000010738	ENSG00000157510	AFAP1L1	HGNC Symbol	-0.361926	7.36732e-06
ENSECAG00000010286	ENSG00000133019	CHRM3	HGNC Symbol	1.01328	7.42553e-06
ENSECAG00000021081	ENSG00000109794	FAM149A	HGNC Symbol	0.431474	7.42553e-06
ENSECAG00000005360	ENSG00000187098	MITF	HGNC Symbol	-0.335873	7.45077e-06
ENSECAG00000015172	ENSG00000141298	SSH2	HGNC Symbol	0.766224	7.45417e-06
ENSECAG00000022432	ENSG00000054690	PLEKHH1	HGNC Symbol	0.73009	7.49789e-06
ENSECAG00000006421	ENSG00000101463	SYNDIG1	HGNC Symbol	-1.00497	7.55096e-06
ENSECAG00000020654	ENSG00000271601	LIX1L	HGNC Symbol	-0.455219	7.56884e-06
ENSECAG00000018772	ENSG00000066735	KIF26A	HGNC Symbol	0.615818	7.61465e-06
ENSECAG00000024492	ENSG00000164040	PGRMC2	HGNC Symbol	-0.329087	7.70929e-06
ENSECAG00000023763	ENSG00000189367	KIAA0408	HGNC Symbol	-0.602556	7.89382e-06
ENSECAG00000014176	ENSG00000145375	SPATA5	HGNC Symbol	0.345341	7.95775e-06
ENSECAG00000004865	ENSG00000176020	AMIGO3	HGNC Symbol	0.34855	8.12108e-06
ENSECAG00000020873	ENSG00000145723	GIN1	HGNC Symbol	0.3726	8.21755e-06
ENSECAG00000019396	ENSG00000186017	ZNF566	HGNC Symbol	0.542194	8.26394e-06
ENSECAG00000024914	ENSG00000137947	GTF2B	HGNC Symbol	0.326961	8.33273e-06
ENSECAG00000020380	ENSG00000169019	COMMD8	HGNC Symbol	0.35469	8.51365e-06
ENSECAG00000008843	ENSG00000114631	PODXL2	HGNC Symbol	-1.25189	8.54285e-06
ENSECAG00000019969	ENSG00000135637	CCDC142	HGNC Symbol	0.415245	8.59037e-06
ENSECAG00000013038	ENSG00000168010	ATG16L2	HGNC Symbol	-0.412208	8.63074e-06
ENSECAG00000011558	ENSG00000139405	RITA1	HGNC Symbol	-0.370896	8.76853e-06
ENSECAG00000019039	ENSG00000162852	CNST	HGNC Symbol	-0.402706	8.83319e-06
ENSECAG00000006323	ENSG00000197980	LEKR1	HGNC Symbol	1.02735	8.88266e-06
ENSECAG00000010999	ENSG00000104804	TULP2	HGNC Symbol	1.92391	8.92756e-06
ENSECAG00000019958	ENSG00000137727	ARHGAP20	HGNC Symbol	0.625591	8.94114e-06
ENSECAG00000015973	ENSG00000120158	RCL1	HGNC Symbol	-0.350507	9.05432e-06
ENSECAG00000022698	ENSG00000135315	CEP162	HGNC Symbol	0.42453	9.14922e-06
ENSECAG00000018507	ENSG00000179776	CDH5	HGNC Symbol	0.515283	9.24792e-06
ENSECAG00000003516	ENSG00000146278	PNRC1	HGNC Symbol	-0.560553	9.25266e-06
ENSECAG00000024185	ENSG00000127920	GNG11	HGNC Symbol	0.324019	9.25266e-06
ENSECAG00000021903	ENSG00000058085	LAMC2	HGNC Symbol	0.487756	9.52173e-06
ENSECAG00000022257	ENSG00000154146	NRGN	HGNC Symbol	0.621996	9.79755e-06
ENSECAG00000018169	ENSG00000124782	RREB1	HGNC Symbol	0.422721	9.80914e-06
ENSECAG00000003179	ENSG00000196793	ZNF239	HGNC Symbol	0.330722	1.0021e-05
ENSECAG00000017455	ENSG00000133703	KRAS	HGNC Symbol	0.608645	1.00298e-05
ENSECAG00000016324	ENSG00000125810	CD93	HGNC Symbol	0.612934	1.00416e-05
ENSECAG00000012918	ENSG00000164684	ZNF704	HGNC Symbol	-0.422573	1.00662e-05
ENSECAG00000016457	ENSG00000129173	E2F8	HGNC Symbol	-0.539348	1.0168e-05
ENSECAG00000022405	ENSG00000148400	NOTCH1	HGNC Symbol	0.498406	1.03562e-05
ENSECAG00000000113	ENSG00000162390	ACOT11	HGNC Symbol	0.55044	1.0374e-05
ENSECAG00000014087	ENSG00000080200	CRYBG3	HGNC Symbol	0.670135	1.04589e-05
ENSECAG00000017624	ENSG00000138380	CARF	HGNC Symbol	0.516413	1.08093e-05
ENSECAG00000012987	ENSG00000150764	DIXDC1	HGNC Symbol	-0.538613	1.092e-05
ENSECAG00000022258	ENSG00000139410	SDSL	HGNC Symbol	0.404002	1.10861e-05
ENSECAG00000015820	ENSG00000172059	KLF11	HGNC Symbol	0.562816	1.12067e-05
ENSECAG00000007508	ENSG00000168310	IRF2	HGNC Symbol	0.409418	1.12963e-05
ENSECAG00000010080	ENSG00000067992	PDK3	HGNC Symbol	0.330274	1.13385e-05
ENSECAG00000017474	ENSG00000188315	C3orf62	HGNC Symbol	0.432234	1.14027e-05
ENSECAG00000006436	ENSG00000115520	COQ10B	HGNC Symbol	0.334714	1.14331e-05
ENSECAG00000021449	ENSG00000167258	CDK12	HGNC Symbol	0.341025	1.14331e-05
ENSECAG00000024028	ENSG00000132915	PDE6A	HGNC Symbol	0.786772	1.15983e-05
ENSECAG00000018659	ENSG00000160633	SAFB	HGNC Symbol	0.357225	1.1688e-05
ENSECAG00000018828	ENSG00000127954	STEAP4	HGNC Symbol	-0.47097	1.17349e-05
ENSECAG00000023374	ENSG00000118007	STAG1	HGNC Symbol	-0.380632	1.18091e-05
ENSECAG00000010681	ENSG00000020577	SAMD4A	HGNC Symbol	0.4451	1.1874e-05
ENSECAG00000000591	ENSG00000056972	TRAF3IP2	HGNC Symbol	0.659492	1.19437e-05
ENSECAG00000011878	ENSG00000143476	DTL	HGNC Symbol	0.852611	1.19652e-05
ENSECAG00000011855	ENSG00000148399	DPH7	HGNC Symbol	0.378065	1.20058e-05
ENSECAG00000006658	ENSG00000134285	FKBP11	HGNC Symbol	0.54511	1.21092e-05
ENSECAG00000023620	ENSG00000188177	ZC3H6	HGNC Symbol	-0.336398	1.21796e-05
ENSECAG00000009796	ENSG00000151422	FER	HGNC Symbol	-0.390171	1.21988e-05
ENSECAG00000024178	ENSG00000166133	RPUSD2	HGNC Symbol	0.393976	1.22888e-05
ENSECAG00000019843	ENSG00000184743	ATL3	HGNC Symbol	0.475429	1.23054e-05
ENSECAG00000017794	ENSG00000125347	IRF1	HGNC Symbol	0.389041	1.23541e-05
ENSECAG00000011860	ENSG00000173991	TCAP	HGNC Symbol	-0.385903	1.2666e-05
ENSECAG00000019995	ENSG00000162929	KIAA1841	HGNC Symbol	-0.427773	1.27496e-05
ENSECAG00000015687	ENSG00000139278	GLIPR1	HGNC Symbol	-0.331448	1.28154e-05
ENSECAG00000017552	ENSG00000143578	CREB3L4	HGNC Symbol	-0.740582	1.29739e-05
ENSECAG00000010928	ENSG00000008516	MMP25	HGNC Symbol	-0.921931	1.30309e-05
ENSECAG00000015926	ENSG00000156253	RWDD2B	HGNC Symbol	-0.357097	1.30369e-05
ENSECAG00000022011	ENSG00000118507	AKAP7	HGNC Symbol	-0.347414	1.30437e-05
ENSECAG00000021869	ENSG00000163877	SNIP1	HGNC Symbol	0.322472	1.3049e-05
ENSECAG00000000940	ENSG00000121671	CRY2	HGNC Symbol	0.353689	1.31381e-05
ENSECAG00000020279	ENSG00000135740	SLC9A5	HGNC Symbol	-0.462614	1.3213e-05
ENSECAG00000001643	ENSG00000187486	KCNJ11	EntrezGene	-0.334795	1.33525e-05
ENSECAG00000009797	ENSG00000099256	PRTFDC1	HGNC Symbol	-0.68161	1.33525e-05
ENSECAG00000012832	ENSG00000067715	SYT1	HGNC Symbol	-1.06135	1.34399e-05
ENSECAG00000012922	ENSG00000197705	KLHL14	HGNC Symbol	-0.985956	1.34775e-05
ENSECAG00000018314	ENSG00000100234	TIMP3	EntrezGene	0.454144	1.34775e-05
ENSECAG00000017699	ENSG00000276644	DACH1	HGNC Symbol	0.692974	1.35861e-05
ENSECAG00000018290	ENSG00000115159	GPD2	HGNC Symbol	-0.481981	1.36645e-05
ENSECAG00000016211	ENSG00000158691	ZSCAN12	HGNC Symbol	0.39605	1.37143e-05
ENSECAG00000017437	ENSG00000180209	MYLPF	HGNC Symbol	-0.343189	1.37617e-05
ENSECAG00000017863	ENSG00000141959	PFKL	HGNC Symbol	-0.422446	1.42064e-05
ENSECAG00000005241	ENSG00000178726	THBD	HGNC Symbol	0.655797	1.42625e-05
ENSECAG00000001741	ENSG00000177432	NAP1L5	HGNC Symbol	0.940569	1.43504e-05
ENSECAG00000011689	ENSG00000163950	SLBP	HGNC Symbol	-0.35093	1.47176e-05
ENSECAG00000011381	ENSG00000204977	TRIM13	HGNC Symbol	-0.369513	1.47676e-05
ENSECAG00000016835	ENSG00000168952	STXBP6	HGNC Symbol	0.48394	1.48139e-05
ENSECAG00000012134	ENSG00000070669	ASNS	HGNC Symbol	-0.443044	1.52422e-05
ENSECAG00000008724	ENSG00000128309	MPST	HGNC Symbol	-0.460879	1.52966e-05
ENSECAG00000020974	ENSG00000163825	RTP3	HGNC Symbol	-0.682004	1.53096e-05
ENSECAG00000012255	ENSG00000103707	MTFMT	HGNC Symbol	0.393436	1.55766e-05
[truncated: 1,242 more rows]

## Sheet: Supplementary_Table_2
Equine Ensembl Gene ID	Human Ortholog Ensembl Gene ID	Human Ortholog Gene Name	Gene Name ID Type	Log2(Untrained Exercise /Untrained Rest)	Benjamini Corrected P-value						S1
ENSECAG00000021062	ENSG00000100362	PVALB	HGNC Symbol	-5.05616	7.70424e-10				ENSECAG00000021783	#N/A	#N/A
ENSECAG00000011362	ENSG00000139636	LMBR1L	HGNC Symbol	-0.747597	1.1928e-08				ENSECAG00000011838	#N/A	#N/A
ENSECAG00000022049	ENSG00000143499	SMYD2	HGNC Symbol	0.926233	1.1928e-08				ENSECAG00000005855	#N/A	#N/A
ENSECAG00000008796	ENSG00000108179	PPIF	HGNC Symbol	0.846222	1.3742e-07				ENSECAG00000011679	#N/A	#N/A
ENSECAG00000011248	ENSG00000158796	DEDD	HGNC Symbol	-0.508499	1.58506e-07				ENSECAG00000013913	#N/A	#N/A
ENSECAG00000014505	ENSG00000104960	PTOV1	HGNC Symbol	-0.61431	2.32353e-07				ENSECAG00000024847	#N/A	#N/A
ENSECAG00000009357	ENSG00000146013	GFRA3	HGNC Symbol	-1.52686	3.0872e-07				ENSECAG00000017056	#N/A	#N/A
ENSECAG00000021905	ENSG00000159399	HK2	EntrezGene	-2.24199	3.0872e-07				ENSECAG00000019777	-0.360308	0.000655154
ENSECAG00000020726	ENSG00000091483	FH	HGNC Symbol	0.469764	3.75238e-07				ENSECAG00000024797	#N/A	#N/A
ENSECAG00000021745	ENSG00000115350	POLE4	HGNC Symbol	-1.00095	3.75238e-07				ENSECAG00000010441	#N/A	#N/A
ENSECAG00000002611	ENSG00000140374	ETFA	HGNC Symbol	0.55326	5.04646e-07				ENSECAG00000011240	#N/A	#N/A
ENSECAG00000024939	ENSG00000161642	ZNF385A	HGNC Symbol	-3.12071	7.42979e-07				ENSECAG00000015074	#N/A	#N/A
ENSECAG00000019121	ENSG00000126602	TRAP1	HGNC Symbol	0.414013	7.45278e-07				ENSECAG00000021062	-5.05616	7.70424e-10
ENSECAG00000023650	ENSG00000183044	ABAT	HGNC Symbol	-2.58295	1.00298e-06				ENSECAG00000011068	#N/A	#N/A
ENSECAG00000022275	ENSG00000110917	MLEC	HGNC Symbol	-1.05538	1.10757e-06				ENSECAG00000024939	-3.12071	7.42979e-07
ENSECAG00000004449	ENSG00000084764	MAPRE3	HGNC Symbol	-0.599502	1.12257e-06				ENSECAG00000024798	1.22674	3.88074e-06
ENSECAG00000011041	ENSG00000101306	MYLK2	HGNC Symbol	-1.04144	1.13361e-06				ENSECAG00000017139	0.375631	0.00113617
ENSECAG00000005517	ENSG00000082212	ME2	HGNC Symbol	0.798352	1.27579e-06				ENSECAG00000021663	#N/A	#N/A
ENSECAG00000006268	ENSG00000108091	CCDC6	HGNC Symbol	-0.803026	1.43213e-06				ENSECAG00000019786	#N/A	#N/A
ENSECAG00000021373	ENSG00000138379	MSTN	EntrezGene	-2.5673	1.43213e-06				ENSECAG00000021580	#N/A	#N/A
ENSECAG00000014276	ENSG00000143374	TARS2	HGNC Symbol	0.55378	1.63951e-06				ENSECAG00000018736	#N/A	#N/A
ENSECAG00000007718	ENSG00000136842	TMOD1	HGNC Symbol	-0.568957	1.79343e-06				ENSECAG00000009365	-0.860753	0.0294139
ENSECAG00000024000	ENSG00000068976	PYGM	EntrezGene	-0.594441	1.79343e-06				ENSECAG00000011742	-0.409803	2.20612e-05
ENSECAG00000001581	ENSG00000116871	MAP7D1	HGNC Symbol	-0.65576	1.81743e-06				ENSECAG00000020567	#N/A	#N/A
ENSECAG00000015725	ENSG00000084754	HADHA	HGNC Symbol	0.501715	2.36576e-06				ENSECAG00000014164	#N/A	#N/A
ENSECAG00000016863	ENSG00000106049	HIBADH	HGNC Symbol	0.378521	2.36576e-06				ENSECAG00000009101	#N/A	#N/A
ENSECAG00000020956	ENSG00000168528	SERINC2	HGNC Symbol	-0.699983	2.37049e-06				ENSECAG00000014490	-0.72283	5.73448e-05
ENSECAG00000023657	ENSG00000108950	FAM20A	HGNC Symbol	-1.49223	2.37049e-06				ENSECAG00000024390	-0.408475	0.000116354
ENSECAG00000018790	ENSG00000188931	CFAP126	HGNC Symbol	0.571258	2.85311e-06				ENSECAG00000024334	#N/A	#N/A
ENSECAG00000015121	ENSG00000176715	ACSF3	HGNC Symbol	0.473352	2.85731e-06				ENSECAG00000007477	#N/A	#N/A
ENSECAG00000022359	ENSG00000110074	FOXRED1	HGNC Symbol	0.434555	3.03368e-06				ENSECAG00000016957	0.717654	0.000166012
ENSECAG00000010097	ENSG00000133627	ACTR3B	HGNC Symbol	0.46581	3.4967e-06				ENSECAG00000017701	#N/A	#N/A
ENSECAG00000012842	ENSG00000165914	TTC7B	HGNC Symbol	-0.517981	3.4967e-06				ENSECAG00000000364	#N/A	#N/A
ENSECAG00000017592	ENSG00000036448	MYOM2	HGNC Symbol	-0.522785	3.4967e-06				ENSECAG00000000627	#N/A	#N/A
ENSECAG00000024798	ENSG00000111490	TBC1D30	HGNC Symbol	1.22674	3.88074e-06				ENSECAG00000017903	#N/A	#N/A
ENSECAG00000023325	ENSG00000092607	TBX15	HGNC Symbol	-0.531884	4.2437e-06				ENSECAG00000015397	#N/A	#N/A
ENSECAG00000023802	ENSG00000134020	PEBP4	HGNC Symbol	-0.717071	4.38698e-06				ENSECAG00000018082	0.809917	0.000655154
ENSECAG00000000675	ENSG00000145916	RMND5B	HGNC Symbol	-0.423013	4.7162e-06				ENSECAG00000017251	-0.368562	0.000655154
ENSECAG00000017200	ENSG00000184508	HDDC3	HGNC Symbol	0.757569	4.7162e-06				ENSECAG00000005228	#N/A	#N/A
ENSECAG00000001129	ENSG00000100292	HMOX1	HGNC Symbol	1.33316	4.84654e-06				ENSECAG00000011637	#N/A	#N/A
ENSECAG00000011622	ENSG00000122085	MTERF4	HGNC Symbol	0.323645	4.84654e-06				ENSECAG00000011591	#N/A	#N/A
ENSECAG00000017982	ENSG00000198125	MB	EntrezGene	0.707594	4.84654e-06				ENSECAG00000020190	#N/A	#N/A
ENSECAG00000023204	ENSG00000132773	TOE1	HGNC Symbol	-0.489976	4.84654e-06				ENSECAG00000003883	#N/A	#N/A
ENSECAG00000009102	ENSG00000158864	NDUFS2	HGNC Symbol	0.598959	5.09368e-06				ENSECAG00000007094	#N/A	#N/A
ENSECAG00000015772	ENSG00000185274	WBSCR17	HGNC Symbol	0.643519	5.09368e-06				ENSECAG00000019326	#N/A	#N/A
ENSECAG00000023344	ENSG00000048028	USP28	HGNC Symbol	-0.619172	5.09368e-06				ENSECAG00000004709	-0.664857	0.0174148
ENSECAG00000022897	ENSG00000125744	RTN2	HGNC Symbol	-0.530874	5.50575e-06				ENSECAG00000017431	#N/A	#N/A
ENSECAG00000014907	ENSG00000116748	AMPD1	HGNC Symbol	-0.807971	5.54094e-06				ENSECAG00000007704	#N/A	#N/A
ENSECAG00000015914	ENSG00000023228	NDUFS1	HGNC Symbol	0.518005	6.11951e-06				ENSECAG00000012633	1.17946	5.46706e-05
ENSECAG00000009948	ENSG00000173175	ADCY5	HGNC Symbol	0.864515	6.2273e-06				ENSECAG00000019196	-1.27153	0.0325601
ENSECAG00000021903	ENSG00000058085	LAMC2	HGNC Symbol	0.921997	6.2273e-06				ENSECAG00000009570	0.448775	0.000145749
ENSECAG00000020292	ENSG00000103335	PIEZO1	HGNC Symbol	-1.1113	6.32515e-06				ENSECAG00000009061	#N/A	#N/A
ENSECAG00000008534	ENSG00000144320	KIAA1715	HGNC Symbol	-0.459846	6.33121e-06				ENSECAG00000023798	#N/A	#N/A
ENSECAG00000012880	ENSG00000158717	RNF166	HGNC Symbol	-0.822773	6.52541e-06				ENSECAG00000016103	0.326618	0.000655154
ENSECAG00000023470	ENSG00000119787	ATL2	HGNC Symbol	-0.544832	6.52541e-06				ENSECAG00000020022	#N/A	#N/A
ENSECAG00000013925	ENSG00000114166	KAT2B	HGNC Symbol	-0.767897	6.80974e-06				ENSECAG00000026848	#N/A	#N/A
ENSECAG00000022113	ENSG00000104325	DECR1	HGNC Symbol	0.543795	6.80974e-06				ENSECAG00000009612	-0.340109	0.000655154
ENSECAG00000001360	ENSG00000156709	AIFM1	HGNC Symbol	0.559479	7.08792e-06				ENSECAG00000016231	#N/A	#N/A
ENSECAG00000005701	ENSG00000169783	LINGO1	HGNC Symbol	-2.03499	7.51334e-06				ENSECAG00000003033	#N/A	#N/A
ENSECAG00000010656	ENSG00000113070	HBEGF	HGNC Symbol	-0.873028	7.51334e-06				ENSECAG00000019756	#N/A	#N/A
ENSECAG00000001643	ENSG00000187486	KCNJ11	EntrezGene	-0.755141	7.61434e-06				ENSECAG00000013419	#N/A	#N/A
ENSECAG00000006792	ENSG00000133315	MACROD1	HGNC Symbol	-0.621764	7.61434e-06				ENSECAG00000008833	#N/A	#N/A
ENSECAG00000012725	ENSG00000022840	RNF10	HGNC Symbol	-0.457048	7.61434e-06				ENSECAG00000000104	#N/A	#N/A
ENSECAG00000016069	ENSG00000125246	CLYBL	HGNC Symbol	0.457141	7.61434e-06				ENSECAG00000017415	#N/A	#N/A
ENSECAG00000017766	ENSG00000115526	CHST10	HGNC Symbol	-0.698542	7.61434e-06				ENSECAG00000024179	-0.38819	0.000655154
ENSECAG00000003539	ENSG00000059691	GATB	HGNC Symbol	0.429065	7.80985e-06				ENSECAG00000002911	#N/A	#N/A
ENSECAG00000023903	ENSG00000078061	ARAF	HGNC Symbol	-0.437688	8.27831e-06				ENSECAG00000010103	#N/A	#N/A
ENSECAG00000010259	ENSG00000134253	TRIM45	HGNC Symbol	0.425702	8.76208e-06				ENSECAG00000014514	-0.780004	1.24797e-05
ENSECAG00000012556	ENSG00000014164	ZC3H3	HGNC Symbol	-0.857268	8.9275e-06				ENSECAG00000021634	1.00236	0.000655154
ENSECAG00000004408	ENSG00000183671	GPR1	HGNC Symbol	-2.39499	9.01955e-06				ENSECAG00000005863	#N/A	#N/A
ENSECAG00000009402	ENSG00000112715	VEGFA	EntrezGene	0.703604	9.01955e-06				ENSECAG00000022122	#N/A	#N/A
ENSECAG00000015981	ENSG00000068383	INPP5A	HGNC Symbol	-0.401243	9.10066e-06				ENSECAG00000007211	#N/A	#N/A
ENSECAG00000021275	ENSG00000130414	NDUFA10	HGNC Symbol	0.578003	9.11977e-06				ENSECAG00000015086	#N/A	#N/A
ENSECAG00000010546	ENSG00000102554	KLF5	HGNC Symbol	-0.939169	9.60455e-06				ENSECAG00000021765	#N/A	#N/A
ENSECAG00000016788	ENSG00000132423	COQ3	HGNC Symbol	0.448808	9.60455e-06				ENSECAG00000021234	#N/A	#N/A
ENSECAG00000019763	ENSG00000178952	TUFM	HGNC Symbol	0.546706	9.60455e-06				ENSECAG00000010632	#N/A	#N/A
ENSECAG00000010194	ENSG00000131773	KHDRBS3	HGNC Symbol	1.07543	9.88472e-06				ENSECAG00000008571	#N/A	#N/A
ENSECAG00000009028	ENSG00000101782	RIOK3	HGNC Symbol	-0.450303	1.04237e-05				ENSECAG00000009382	#N/A	#N/A
ENSECAG00000013793	ENSG00000111271	ACAD10	HGNC Symbol	0.487108	1.09094e-05				ENSECAG00000017559	#N/A	#N/A
ENSECAG00000019611	ENSG00000172007	RAB33B	HGNC Symbol	-0.603607	1.09094e-05				ENSECAG00000001897	#N/A	#N/A
ENSECAG00000002430	ENSG00000115592	PRKAG3	HGNC Symbol	-0.737721	1.09861e-05				ENSECAG00000017946	#N/A	#N/A
ENSECAG00000006182	ENSG00000110871	COQ5	HGNC Symbol	0.550853	1.101e-05				ENSECAG00000018358	#N/A	#N/A
ENSECAG00000000780	ENSG00000136636	KCTD3	HGNC Symbol	-0.439235	1.12351e-05				ENSECAG00000022241	0.447935	0.0023007
ENSECAG00000015661	ENSG00000137948	BRDT	HGNC Symbol	-1.72598	1.16938e-05				ENSECAG00000022867	0.380925	0.0120065
ENSECAG00000017956	ENSG00000186283	TOR3A	HGNC Symbol	-1.15002	1.17224e-05				ENSECAG00000007415	#N/A	#N/A
ENSECAG00000013425	ENSG00000115461	IGFBP5	HGNC Symbol	-1.54175	1.19279e-05				ENSECAG00000002357	#N/A	#N/A
ENSECAG00000001964	ENSG00000131828	PDHA1	HGNC Symbol	0.531571	1.24797e-05				ENSECAG00000009971	#N/A	#N/A
ENSECAG00000004839	ENSG00000168913	ENHO	EntrezGene	-0.915095	1.24797e-05				ENSECAG00000005912	0.380611	0.00187577
ENSECAG00000012575	ENSG00000122971	ACADS	HGNC Symbol	0.560472	1.24797e-05				ENSECAG00000014994	#N/A	#N/A
ENSECAG00000014514	ENSG00000127824	TUBA4A	HGNC Symbol	-0.780004	1.24797e-05				ENSECAG00000019895	#N/A	#N/A
ENSECAG00000018487	ENSG00000123472	ATPAF1	HGNC Symbol	0.384898	1.24797e-05				ENSECAG00000017004	#N/A	#N/A
ENSECAG00000009836	ENSG00000010818	HIVEP2	HGNC Symbol	-0.660484	1.3989e-05				ENSECAG00000019710	#N/A	#N/A
ENSECAG00000016568	ENSG00000062485	CS	EntrezGene	0.406353	1.40435e-05				ENSECAG00000012134	#N/A	#N/A
ENSECAG00000020590	ENSG00000112294	ALDH5A1	HGNC Symbol	0.478393	1.40435e-05				ENSECAG00000022553	#N/A	#N/A
ENSECAG00000024834	ENSG00000176407	KCMF1	HGNC Symbol	-0.45069	1.40435e-05				ENSECAG00000020763	#N/A	#N/A
ENSECAG00000014243	ENSG00000171766	GATM	HGNC Symbol	-1.34017	1.4203e-05				ENSECAG00000014358	#N/A	#N/A
ENSECAG00000014140	ENSG00000003509	NDUFAF7	HGNC Symbol	0.415032	1.42439e-05				ENSECAG00000022499	#N/A	#N/A
ENSECAG00000012558	ENSG00000175899	A2M	HGNC Symbol	1.37537	1.49574e-05				ENSECAG00000017006	#N/A	#N/A
ENSECAG00000006803	ENSG00000137501	SYTL2	HGNC Symbol	-0.912918	1.52024e-05				ENSECAG00000024021	0.49739	0.000655154
ENSECAG00000010180	ENSG00000158882	TOMM40L	HGNC Symbol	0.507222	1.52024e-05				ENSECAG00000018579	0.418061	0.00105257
ENSECAG00000010981	ENSG00000109917	ZPR1	HGNC Symbol	-0.378722	1.52024e-05				ENSECAG00000009533	#N/A	#N/A
ENSECAG00000013207	ENSG00000180730	SHISA2	HGNC Symbol	-1.58082	1.52024e-05				ENSECAG00000001784	#N/A	#N/A
ENSECAG00000010986	ENSG00000147649	MTDH	HGNC Symbol	-0.430516	1.55342e-05				ENSECAG00000024900	-0.838225	9.52263e-05
ENSECAG00000011339	ENSG00000108823	SGCA	HGNC Symbol	-0.627225	1.57452e-05				ENSECAG00000012514	#N/A	#N/A
ENSECAG00000001290	ENSG00000157782	CABP1	HGNC Symbol	-1.21022	1.58517e-05				ENSECAG00000009176	#N/A	#N/A
ENSECAG00000000397	ENSG00000073578	SDHA	HGNC Symbol	0.435645	1.61827e-05				ENSECAG00000021772	#N/A	#N/A
ENSECAG00000023012	ENSG00000101134	DOK5	HGNC Symbol	-0.741122	1.77181e-05				ENSECAG00000007941	#N/A	#N/A
ENSECAG00000008462	ENSG00000163785	RYK	HGNC Symbol	-0.509994	1.77633e-05				ENSECAG00000003495	0.701263	0.000821647
ENSECAG00000020816	ENSG00000107438	PDLIM1	HGNC Symbol	0.615671	1.77633e-05				ENSECAG00000020682	#N/A	#N/A
ENSECAG00000012593	ENSG00000196296	ATP2A1	HGNC Symbol	-0.510108	1.85329e-05				ENSECAG00000023499	#N/A	#N/A
ENSECAG00000018272	ENSG00000002549	LAP3	HGNC Symbol	0.37225	1.85329e-05				ENSECAG00000010392	#N/A	#N/A
ENSECAG00000021393	ENSG00000133818	RRAS2	HGNC Symbol	-0.396619	1.88046e-05				ENSECAG00000009340	#N/A	#N/A
ENSECAG00000023912	ENSG00000167693	NXN	HGNC Symbol	-0.612935	1.92697e-05				ENSECAG00000020015	#N/A	#N/A
ENSECAG00000010322	ENSG00000166816	LDHD	HGNC Symbol	0.954477	1.98203e-05				ENSECAG00000018772	#N/A	#N/A
ENSECAG00000008842	ENSG00000146926	ASB10	HGNC Symbol	-0.564126	2.00291e-05
ENSECAG00000011458	ENSG00000161281	COX7A1	HGNC Symbol	0.602688	2.09678e-05
ENSECAG00000000273	ENSG00000119689	DLST	HGNC Symbol	0.48093	2.12658e-05
ENSECAG00000012133	ENSG00000150630	VEGFC	HGNC Symbol	0.811854	2.12658e-05
ENSECAG00000018193	ENSG00000125826	RBCK1	HGNC Symbol	-0.664573	2.12658e-05
ENSECAG00000021129	ENSG00000169515	CCDC8	HGNC Symbol	-0.834773	2.12658e-05
ENSECAG00000016077	ENSG00000112992	NNT	HGNC Symbol	0.523795	2.12778e-05
ENSECAG00000010848	ENSG00000137824	RMDN3	HGNC Symbol	0.328002	2.20612e-05
ENSECAG00000011742	ENSG00000130311	DDA1	HGNC Symbol	-0.409803	2.20612e-05
ENSECAG00000021280	ENSG00000198892	SHISA4	HGNC Symbol	-0.603245	2.22153e-05
ENSECAG00000016873	ENSG00000214575	CPEB1	HGNC Symbol	1.26453	2.29115e-05
ENSECAG00000017860	ENSG00000157593	SLC35B2	HGNC Symbol	-0.338165	2.29115e-05
ENSECAG00000014069	ENSG00000135052	GOLM1	HGNC Symbol	-0.481324	2.36426e-05
ENSECAG00000021477	ENSG00000167792	NDUFV1	HGNC Symbol	0.548022	2.37462e-05
ENSECAG00000023167	ENSG00000119723	COQ6	HGNC Symbol	0.543367	2.37462e-05
ENSECAG00000015910	ENSG00000126777	KTN1	HGNC Symbol	-0.622953	2.3874e-05
ENSECAG00000013591	ENSG00000064933	PMS1	HGNC Symbol	-0.681672	2.43219e-05
ENSECAG00000002916	ENSG00000118298	CA14	HGNC Symbol	0.513157	2.44251e-05
ENSECAG00000009869	ENSG00000122386	ZNF205	HGNC Symbol	-0.480749	2.50491e-05
ENSECAG00000017336	ENSG00000156639	ZFAND3	HGNC Symbol	-0.387616	2.53473e-05
ENSECAG00000022673	ENSG00000179299	NSUN7	HGNC Symbol	-0.920245	2.53473e-05
ENSECAG00000023722	ENSG00000146426	TIAM2	HGNC Symbol	-0.944367	2.53508e-05
ENSECAG00000007635	ENSG00000259494	MRPL46	HGNC Symbol	0.423444	2.55397e-05
ENSECAG00000021289	ENSG00000105173	CCNE1	HGNC Symbol	-1.36261	2.59928e-05
ENSECAG00000000749	ENSG00000091140	DLD	HGNC Symbol	0.445797	2.67792e-05
ENSECAG00000022089	ENSG00000145439	CBR4	HGNC Symbol	0.414768	2.67792e-05
ENSECAG00000007233	ENSG00000170035	UBE2E3	HGNC Symbol	-0.742488	2.74699e-05
ENSECAG00000001648	ENSG00000102401	ARMCX3	HGNC Symbol	-0.432937	2.87654e-05
ENSECAG00000016082	ENSG00000116478	HDAC1	HGNC Symbol	0.477028	2.87654e-05
ENSECAG00000007908	ENSG00000027001	MIPEP	HGNC Symbol	0.703078	2.89805e-05
ENSECAG00000021684	ENSG00000213853	EMP2	HGNC Symbol	-0.70363	2.94699e-05
ENSECAG00000008165	ENSG00000128928	IVD	HGNC Symbol	0.501791	2.99314e-05
ENSECAG00000012304	ENSG00000171503	ETFDH	HGNC Symbol	0.456817	2.99314e-05
ENSECAG00000013962	ENSG00000076554	TPD52	HGNC Symbol	-0.460704	2.99314e-05
ENSECAG00000016107	ENSG00000198933	TBKBP1	HGNC Symbol	-0.653594	2.99538e-05
ENSECAG00000006421	ENSG00000101463	SYNDIG1	HGNC Symbol	-1.58306	3.07631e-05
ENSECAG00000006633	ENSG00000204396	VWA7	HGNC Symbol	-0.52164	3.07631e-05
ENSECAG00000010128	ENSG00000187764	SEMA4D	HGNC Symbol	-0.617041	3.14478e-05
ENSECAG00000000237	ENSG00000102780	DGKH	HGNC Symbol	0.8873	3.14577e-05
ENSECAG00000023844	ENSG00000196569	LAMA2	HGNC Symbol	0.597918	3.28805e-05
ENSECAG00000008661	ENSG00000163444	TMEM183A	HGNC Symbol	-0.486106	3.36479e-05
ENSECAG00000014461	ENSG00000112855	HARS2	HGNC Symbol	0.403421	3.39842e-05
ENSECAG00000013948	ENSG00000135900	MRPL44	HGNC Symbol	0.392694	3.51291e-05
ENSECAG00000020623	ENSG00000132300	PTCD3	HGNC Symbol	0.363778	3.51291e-05
ENSECAG00000009617	ENSG00000140367	UBE2Q2	HGNC Symbol	-0.571622	3.65132e-05
ENSECAG00000011122	ENSG00000136143	SUCLA2	HGNC Symbol	0.405201	4.0437e-05
ENSECAG00000011765	ENSG00000108561	C1QBP	HGNC Symbol	0.47824	4.0437e-05
ENSECAG00000012597	ENSG00000100664	EIF5	HGNC Symbol	-0.391909	4.0437e-05
ENSECAG00000013629	ENSG00000148700	ADD3	HGNC Symbol	-0.510523	4.18443e-05
ENSECAG00000000095	ENSG00000120053	GOT1	HGNC Symbol	0.647733	4.22704e-05
ENSECAG00000015427	ENSG00000148218	ALAD	HGNC Symbol	-0.359344	4.30508e-05
ENSECAG00000021085	ENSG00000117054	ACADM	HGNC Symbol	0.496017	4.30508e-05
ENSECAG00000010849	ENSG00000014641	MDH1	HGNC Symbol	0.637696	4.30509e-05
ENSECAG00000024873	ENSG00000185860	CCDC190	HGNC Symbol	-1.5999	4.54485e-05
ENSECAG00000018094	ENSG00000167291	TBC1D16	HGNC Symbol	-0.429474	4.55166e-05
ENSECAG00000013307	ENSG00000104805	NUCB1	HGNC Symbol	-0.419107	4.84744e-05
ENSECAG00000013894	ENSG00000147044	CASK	HGNC Symbol	-0.518395	4.84744e-05
ENSECAG00000006959	ENSG00000105402	NAPA	HGNC Symbol	-0.435023	4.87019e-05
ENSECAG00000007105	ENSG00000182054	IDH2	HGNC Symbol	0.484261	4.87019e-05
ENSECAG00000016526	ENSG00000151413	NUBPL	HGNC Symbol	0.551676	4.87019e-05
ENSECAG00000019004	ENSG00000100294	MCAT	HGNC Symbol	0.463228	4.87019e-05
ENSECAG00000020111	ENSG00000183856	IQGAP3	HGNC Symbol	-1.27859	4.87019e-05
ENSECAG00000024531	ENSG00000148926	ADM	HGNC Symbol	0.982021	4.87019e-05
ENSECAG00000020354	ENSG00000087299	L2HGDH	HGNC Symbol	0.327969	4.89628e-05
ENSECAG00000018509	ENSG00000067829	IDH3G	HGNC Symbol	0.370998	5.17006e-05
ENSECAG00000000269	ENSG00000106993	CDC37L1	HGNC Symbol	-0.598416	5.17151e-05
ENSECAG00000008402	ENSG00000164983	TMEM65	HGNC Symbol	0.518672	5.28099e-05
ENSECAG00000011157	ENSG00000135972	MRPS9	HGNC Symbol	0.443179	5.37422e-05
ENSECAG00000000359	ENSG00000007047	MARK4	HGNC Symbol	-0.45716	5.39384e-05
ENSECAG00000021011	ENSG00000142192	APP	HGNC Symbol	0.337608	5.43082e-05
ENSECAG00000004824	ENSG00000169021	UQCRFS1	HGNC Symbol	0.443402	5.46706e-05
ENSECAG00000012633	ENSG00000213892	CEACAM16	HGNC Symbol	1.17946	5.46706e-05
ENSECAG00000024368	ENSG00000198700	IPO9	HGNC Symbol	-0.655664	5.46706e-05
ENSECAG00000017994	ENSG00000179151	EDC3	HGNC Symbol	-0.454468	5.48161e-05
ENSECAG00000023506	ENSG00000176058	TPRN	HGNC Symbol	-0.602552	5.49336e-05
ENSECAG00000005380	ENSG00000185105	MYADML2	HGNC Symbol	-0.500351	5.64605e-05
ENSECAG00000009055	ENSG00000115840	SLC25A12	HGNC Symbol	0.423722	5.67736e-05
ENSECAG00000010515	ENSG00000144712	CAND2	HGNC Symbol	-0.488244	5.67736e-05
ENSECAG00000019386	ENSG00000153048	CARHSP1	HGNC Symbol	-0.892712	5.67736e-05
ENSECAG00000024607	ENSG00000179262	RAD23A	HGNC Symbol	-0.373445	5.67736e-05
ENSECAG00000010402	ENSG00000240303	ACAD11	HGNC Symbol	0.56425	5.69393e-05
ENSECAG00000014490	ENSG00000104219	ZDHHC2	HGNC Symbol	-0.72283	5.73448e-05
ENSECAG00000024844	ENSG00000072778	ACADVL	HGNC Symbol	0.651322	5.9392e-05
ENSECAG00000000460	ENSG00000222011	FAM185A	HGNC Symbol	0.457132	6.00544e-05
ENSECAG00000016504	ENSG00000125166	GOT2	HGNC Symbol	0.325528	6.00544e-05
ENSECAG00000018359	ENSG00000197467	COL13A1	HGNC Symbol	1.53699	6.00544e-05
ENSECAG00000020078	ENSG00000079156	OSBPL6	HGNC Symbol	-0.532206	6.00544e-05
ENSECAG00000022539	ENSG00000244005	NFS1	HGNC Symbol	0.458243	6.00544e-05
ENSECAG00000024226	ENSG00000131730	CKMT2	HGNC Symbol	0.642202	6.00544e-05
ENSECAG00000024363	ENSG00000141349	G6PC3	HGNC Symbol	-0.415885	6.00544e-05
ENSECAG00000013749	ENSG00000172197	MBOAT1	HGNC Symbol	-1.2596	6.07046e-05
ENSECAG00000019025	ENSG00000152229	PSTPIP2	HGNC Symbol	-0.352414	6.11641e-05
ENSECAG00000021001	ENSG00000112701	SENP6	HGNC Symbol	-0.367004	6.11641e-05
ENSECAG00000011574	ENSG00000069998	CECR5	HGNC Symbol	0.567776	6.2941e-05
ENSECAG00000018866	ENSG00000196547	MAN2A2	HGNC Symbol	-0.534084	6.5083e-05
ENSECAG00000003664	ENSG00000184185	KCNJ12	HGNC Symbol	-0.586728	6.6245e-05
ENSECAG00000024743	ENSG00000067141	NEO1	HGNC Symbol	-0.605606	6.72463e-05
ENSECAG00000014209	ENSG00000050426	LETMD1	HGNC Symbol	0.368689	6.75664e-05
ENSECAG00000014687	ENSG00000134463	ECHDC3	HGNC Symbol	0.366778	6.77985e-05
ENSECAG00000007508	ENSG00000168310	IRF2	HGNC Symbol	-0.489344	7.10422e-05
ENSECAG00000000179	ENSG00000105711	SCN1B	HGNC Symbol	-0.62403	7.13382e-05
ENSECAG00000012845	ENSG00000166974	MAPRE2	HGNC Symbol	-0.545302	7.13382e-05
ENSECAG00000015278	ENSG00000166411	IDH3A	HGNC Symbol	0.463196	7.13382e-05
ENSECAG00000017352	ENSG00000171992	SYNPO	HGNC Symbol	-0.671576	7.13382e-05
ENSECAG00000018564	ENSG00000196141	SPATS2L	HGNC Symbol	-0.324514	7.13382e-05
ENSECAG00000021025	ENSG00000127325	BEST3	HGNC Symbol	0.670941	7.13382e-05
ENSECAG00000015818	ENSG00000102978	POLR2C	HGNC Symbol	-0.325922	7.41127e-05
ENSECAG00000000440	ENSG00000137103	TMEM8B	HGNC Symbol	0.394506	7.64341e-05
ENSECAG00000010623	ENSG00000106537	TSPAN13	HGNC Symbol	0.612745	7.6473e-05
ENSECAG00000006989	ENSG00000178980	SEPW1	HGNC Symbol	0.366304	7.70642e-05
ENSECAG00000023923	ENSG00000185482	STAC3	HGNC Symbol	-0.443293	7.70642e-05
ENSECAG00000002452	ENSG00000176714	CCDC121	HGNC Symbol	0.503528	7.75645e-05
ENSECAG00000019323	ENSG00000108578	BLMH	HGNC Symbol	-0.443763	7.763e-05
ENSECAG00000023628	ENSG00000134072	CAMK1	HGNC Symbol	-0.793634	7.79543e-05
ENSECAG00000010532	ENSG00000172531	PPP1CA	HGNC Symbol	-0.324946	7.80466e-05
ENSECAG00000011236	ENSG00000138777	PPA2	HGNC Symbol	0.480696	7.83405e-05
ENSECAG00000022787	ENSG00000185825	BCAP31	HGNC Symbol	-0.417189	7.96975e-05
ENSECAG00000021501	ENSG00000140740	UQCRC2	HGNC Symbol	0.445564	8.27544e-05
ENSECAG00000018532	ENSG00000178573	MAF	HGNC Symbol	-0.869389	8.3069e-05
ENSECAG00000025010	ENSG00000138821	SLC39A8	HGNC Symbol	0.809238	8.601e-05
ENSECAG00000018093	ENSG00000105220	GPI	HGNC Symbol	-0.43453	8.60351e-05
ENSECAG00000008611	ENSG00000110435	PDHX	HGNC Symbol	0.347545	8.65682e-05
ENSECAG00000009665	ENSG00000173402	DAG1	HGNC Symbol	-0.594774	8.68398e-05
ENSECAG00000015796	ENSG00000121897	LIAS	HGNC Symbol	0.429581	8.94594e-05
ENSECAG00000024900	ENSG00000123388	HOXC11	HGNC Symbol	-0.838225	9.52263e-05
ENSECAG00000011605	ENSG00000101019	UQCC1	HGNC Symbol	0.43168	9.56031e-05
ENSECAG00000005530	ENSG00000177646	ACAD9	HGNC Symbol	0.36302	9.78853e-05
ENSECAG00000010520	ENSG00000123297	TSFM	HGNC Symbol	0.39883	9.78853e-05
ENSECAG00000024459	ENSG00000116141	MARK1	HGNC Symbol	0.3583	9.78853e-05
ENSECAG00000013531	ENSG00000115307	AUP1	HGNC Symbol	-0.395606	9.86789e-05
ENSECAG00000012923	ENSG00000118292	C1orf54	HGNC Symbol	0.659458	0.000100143
ENSECAG00000019465	ENSG00000100979	PLTP	HGNC Symbol	1.03653	0.000104352
ENSECAG00000015358	ENSG00000214530	STARD10	HGNC Symbol	-0.421112	0.000105577
ENSECAG00000023263	ENSG00000082996	RNF13	HGNC Symbol	-0.376243	0.000107895
ENSECAG00000011541	ENSG00000167815	PRDX2	HGNC Symbol	0.589531	0.000108161
ENSECAG00000006176	ENSG00000122756	CNTFR	HGNC Symbol	-1.70451	0.000108846
ENSECAG00000011758	ENSG00000117118	SDHB	EntrezGene	0.490243	0.000108846
ENSECAG00000019955	ENSG00000163050	ADCK3	HGNC Symbol	0.67002	0.000111801
ENSECAG00000002018	ENSG00000204178	TMEM57	HGNC Symbol	-0.525393	0.000113842
ENSECAG00000022918	ENSG00000169221	TBC1D10B	HGNC Symbol	-0.374118	0.000114353
ENSECAG00000023528	ENSG00000157087	ATP2B2	HGNC Symbol	-0.717792	0.000116354
ENSECAG00000024390	ENSG00000105669	COPE	HGNC Symbol	-0.408475	0.000116354
ENSECAG00000023254	ENSG00000172340	SUCLG2	HGNC Symbol	0.368049	0.000116944
ENSECAG00000013227	ENSG00000175782	SLC35E3	HGNC Symbol	-0.374234	0.000117195
ENSECAG00000014832	ENSG00000139112	GABARAPL1	HGNC Symbol	0.457738	0.000117195
ENSECAG00000005244	ENSG00000168291	PDHB	HGNC Symbol	0.403838	0.000117904
ENSECAG00000023094	ENSG00000146701	MDH2	HGNC Symbol	0.394801	0.000117904
ENSECAG00000013641	ENSG00000134709	HOOK1	HGNC Symbol	1.26901	0.000119015
ENSECAG00000016726	ENSG00000109046	WSB1	HGNC Symbol	0.339526	0.000119015
ENSECAG00000019345	ENSG00000152137	HSPB8	HGNC Symbol	-0.462236	0.000119015
ENSECAG00000024218	ENSG00000090097	PCBP4	HGNC Symbol	-0.493941	0.000119015
ENSECAG00000010516	ENSG00000148719	DNAJB12	HGNC Symbol	-0.332798	0.000120438
ENSECAG00000023827	ENSG00000144677	CTDSPL	HGNC Symbol	-0.716429	0.000120438
ENSECAG00000014515	ENSG00000138615	CILP	HGNC Symbol	-1.12065	0.000123601
ENSECAG00000026919	ENSG00000178585	CTNNBIP1	HGNC Symbol	-0.698778	0.000123601
ENSECAG00000021561	ENSG00000152234	ATP5A1	HGNC Symbol	0.420645	0.000126022
ENSECAG00000009280	ENSG00000152583	SPARCL1	HGNC Symbol	0.38875	0.000126694
ENSECAG00000009020	ENSG00000137965	IFI44	HGNC Symbol	0.857921	0.00013041
ENSECAG00000015817	ENSG00000159720	ATP6V0D1	HGNC Symbol	-0.322475	0.000133792
ENSECAG00000012896	ENSG00000105401	CDC37	HGNC Symbol	-0.450835	0.000135045
ENSECAG00000006957	ENSG00000136717	BIN1	HGNC Symbol	-0.439067	0.00013507
ENSECAG00000022426	ENSG00000133789	SWAP70	HGNC Symbol	0.455938	0.00013507
ENSECAG00000014879	ENSG00000067955	CBFB	HGNC Symbol	-0.552838	0.000135658
ENSECAG00000019807	ENSG00000143318	CASQ1	HGNC Symbol	-0.603537	0.000135836
ENSECAG00000014215	ENSG00000143252	SDHC	HGNC Symbol	0.383716	0.000137394
ENSECAG00000013862	ENSG00000154928	EPHB1	HGNC Symbol	1.52355	0.000138248
ENSECAG00000022442	ENSG00000160014	CALM3	HGNC Symbol	-0.440459	0.0001386
ENSECAG00000019741	ENSG00000131781	FMO5	HGNC Symbol	-1.09441	0.00013955
ENSECAG00000014055	ENSG00000265808	SEC22B	HGNC Symbol	-0.344502	0.000140263
ENSECAG00000019460	ENSG00000066382	MPPED2	HGNC Symbol	0.576083	0.000143453
ENSECAG00000008829	ENSG00000005469	CROT	HGNC Symbol	0.441035	0.000145749
ENSECAG00000009570	ENSG00000182541	LIMK2	HGNC Symbol	0.448775	0.000145749
ENSECAG00000022574	ENSG00000076685	NT5C2	HGNC Symbol	0.337763	0.000145749
ENSECAG00000017433	ENSG00000041982	TNC	HGNC Symbol	-1.75314	0.000150076
ENSECAG00000007781	ENSG00000140521	POLG	HGNC Symbol	0.4024	0.000152087
ENSECAG00000010007	ENSG00000177885	GRB2	HGNC Symbol	-0.418092	0.000152633
ENSECAG00000020752	ENSG00000188716	DUPD1	HGNC Symbol	-0.633654	0.000152633
ENSECAG00000017407	ENSG00000079931	MOXD1	HGNC Symbol	1.80058	0.000155101
ENSECAG00000017404	ENSG00000162191	UBXN1	HGNC Symbol	-0.510387	0.000157972
ENSECAG00000017896	ENSG00000154553	PDLIM3	HGNC Symbol	-0.481041	0.000160493
ENSECAG00000009399	ENSG00000269556	TMEM185A	EntrezGene	-0.332808	0.000162841
ENSECAG00000009312	ENSG00000165675	ENOX2	HGNC Symbol	-0.832537	0.000163361
ENSECAG00000009333	ENSG00000170185	USP38	HGNC Symbol	-0.390501	0.000163361
ENSECAG00000000099	ENSG00000103034	NDRG4	HGNC Symbol	1.05883	0.000166012
ENSECAG00000001845	ENSG00000169860	P2RY1	HGNC Symbol	-0.630809	0.000166012
ENSECAG00000007411	ENSG00000122484	RPAP2	HGNC Symbol	-0.433993	0.000166012
ENSECAG00000010434	ENSG00000164038	SLC9B2	HGNC Symbol	-0.607781	0.000166012
ENSECAG00000011922	ENSG00000135926	TMBIM1	HGNC Symbol	-0.362418	0.000166012
ENSECAG00000015014	ENSG00000115361	ACADL	HGNC Symbol	0.437816	0.000166012
ENSECAG00000016957	ENSG00000130558	OLFM1	HGNC Symbol	0.717654	0.000166012
ENSECAG00000020907	ENSG00000125356	NDUFA1	HGNC Symbol	0.636919	0.000166012
ENSECAG00000022211	ENSG00000215440	NPEPL1	HGNC Symbol	-0.341894	0.000166012
ENSECAG00000023878	ENSG00000142459	EVI5L	HGNC Symbol	-0.430723	0.000166012
ENSECAG00000020974	ENSG00000163825	RTP3	HGNC Symbol	-1.22677	0.000175779
ENSECAG00000013673	ENSG00000105576	TNPO2	HGNC Symbol	-0.403288	0.000176385
ENSECAG00000009381	ENSG00000173011	TADA2B	HGNC Symbol	-0.329477	0.000177075
ENSECAG00000010577	ENSG00000175591	P2RY2	HGNC Symbol	-0.63307	0.000177075
ENSECAG00000018724	ENSG00000164089	ETNPPL	HGNC Symbol	0.885713	0.000177075
ENSECAG00000012628	ENSG00000129595	EPB41L4A	HGNC Symbol	0.628125	0.000178202
ENSECAG00000024219	ENSG00000185739	SRL	HGNC Symbol	-0.388989	0.000178202
ENSECAG00000007541	ENSG00000113719	ERGIC1	HGNC Symbol	-0.366419	0.000181255
ENSECAG00000012870	ENSG00000107954	NEURL1	HGNC Symbol	-0.451371	0.000183837
ENSECAG00000000637	ENSG00000067191	CACNB1	HGNC Symbol	-0.450304	0.000184409
ENSECAG00000009904	ENSG00000178127	NDUFV2	HGNC Symbol	0.464448	0.000186202
ENSECAG00000009909	ENSG00000196497	IPO4	HGNC Symbol	-0.328868	0.000186202
ENSECAG00000022251	ENSG00000180815	MAP3K15	HGNC Symbol	0.415751	0.000186202
ENSECAG00000017136	ENSG00000114735	HEMK1	HGNC Symbol	0.452429	0.000187081
ENSECAG00000008989	ENSG00000148090	AUH	HGNC Symbol	0.345299	0.00018883
ENSECAG00000019908	ENSG00000159199	ATP5G1	HGNC Symbol	0.557154	0.000189834
ENSECAG00000000265	ENSG00000103018	CYB5B	HGNC Symbol	0.339849	0.000191414
ENSECAG00000016560	ENSG00000143320	CRABP2	HGNC Symbol	-1.22156	0.000193802
ENSECAG00000021195	ENSG00000103342	GSPT1	HGNC Symbol	-0.338057	0.000193802
ENSECAG00000004995	ENSG00000186051	TAL2	HGNC Symbol	-1.62824	0.000196511
ENSECAG00000017449	ENSG00000130653	PNPLA7	HGNC Symbol	0.428877	0.000198239
ENSECAG00000013350	ENSG00000152413	HOMER1	HGNC Symbol	-0.828005	0.000203559
ENSECAG00000025151	ENSG00000133028	SCO1	HGNC Symbol	0.467752	0.000203629
ENSECAG00000008957	ENSG00000100365	NCF4	HGNC Symbol	-1.33856	0.00020689
ENSECAG00000004768	ENSG00000183578	TNFAIP8L3	HGNC Symbol	-0.897538	0.000212178
ENSECAG00000004420	ENSG00000100485	SOS2	HGNC Symbol	-0.593189	0.000212361
ENSECAG00000023326	ENSG00000127419	TMEM175	HGNC Symbol	-0.32366	0.000212361
ENSECAG00000017815	ENSG00000161664	ASB16	HGNC Symbol	-0.515088	0.00021648
ENSECAG00000020832	ENSG00000164897	TMUB1	HGNC Symbol	-0.393579	0.000220112
ENSECAG00000008225	ENSG00000011295	TTC19	HGNC Symbol	0.501974	0.000220285
ENSECAG00000015897	ENSG00000170906	NDUFA3	HGNC Symbol	0.690016	0.000225281
ENSECAG00000018298	ENSG00000082146	STRADB	HGNC Symbol	-0.405428	0.000225665
ENSECAG00000008843	ENSG00000114631	PODXL2	HGNC Symbol	-1.79578	0.000235221
ENSECAG00000017908	ENSG00000136840	ST6GALNAC4	HGNC Symbol	-0.48978	0.00023678
ENSECAG00000000438	ENSG00000078668	VDAC3	HGNC Symbol	0.354222	0.0002405
ENSECAG00000009352	ENSG00000124006	OBSL1	HGNC Symbol	-0.55185	0.0002405
ENSECAG00000022154	ENSG00000108528	SLC25A11	HGNC Symbol	0.364798	0.0002405
ENSECAG00000007965	ENSG00000136807	CDK9	HGNC Symbol	-0.368136	0.000242542
ENSECAG00000020407	ENSG00000086967	MYBPC2	HGNC Symbol	-0.498077	0.000242824
ENSECAG00000023426	ENSG00000139835	GRTP1	HGNC Symbol	0.436041	0.00024489
ENSECAG00000012059	ENSG00000178814	OPLAH	HGNC Symbol	0.703004	0.000245179
ENSECAG00000017858	ENSG00000154723	ATP5J	HGNC Symbol	0.538215	0.000248519
ENSECAG00000000783	ENSG00000198842	DUSP27	HGNC Symbol	-0.348615	0.000250033
ENSECAG00000008450	ENSG00000070961	ATP2B1	HGNC Symbol	-0.324721	0.0002523
ENSECAG00000021680	ENSG00000164603	C7orf60	HGNC Symbol	-0.523446	0.0002523
ENSECAG00000008042	ENSG00000139579	NABP2	HGNC Symbol	-0.355981	0.000254435
ENSECAG00000005949	ENSG00000116062	MSH6	HGNC Symbol	-0.351449	0.000259858
ENSECAG00000020855	ENSG00000196535	MYO18A	HGNC Symbol	-0.41159	0.000260267
ENSECAG00000012317	ENSG00000126267	COX6B1	HGNC Symbol	0.555031	0.000260461
ENSECAG00000012623	ENSG00000037042	TUBG2	HGNC Symbol	-0.393462	0.000263052
ENSECAG00000023910	ENSG00000164077	MON1A	HGNC Symbol	-0.35514	0.000271964
ENSECAG00000000252	ENSG00000176946	THAP4	HGNC Symbol	0.459382	0.000275535
ENSECAG00000020137	ENSG00000104341	LAPTM4B	HGNC Symbol	-0.357518	0.000275535
ENSECAG00000025103	ENSG00000165912	PACSIN3	HGNC Symbol	-0.43592	0.000278027
ENSECAG00000020148	ENSG00000163069	SGCB	HGNC Symbol	-0.484732	0.000284686
ENSECAG00000021078	ENSG00000115290	GRB14	HGNC Symbol	1.00745	0.000284686
ENSECAG00000000029	ENSG00000198060	2005-03-01	HGNC Symbol	-0.379833	0.000285679
ENSECAG00000020234	ENSG00000196230	TUBB	HGNC Symbol	-0.353055	0.000288466
ENSECAG00000009169	ENSG00000085760	MTIF2	HGNC Symbol	0.383479	0.000289792
ENSECAG00000010468	ENSG00000170791	CHCHD7	HGNC Symbol	0.529032	0.000289792
ENSECAG00000017026	ENSG00000165672	PRDX3	HGNC Symbol	0.372278	0.000289792
ENSECAG00000016822	ENSG00000062725	APPBP2	HGNC Symbol	-0.393661	0.000289976
ENSECAG00000017282	ENSG00000160207	HSF2BP	HGNC Symbol	0.569654	0.000289976
ENSECAG00000026993	ENSG00000218739	CEBPZOS	HGNC Symbol	0.529552	0.000290902
ENSECAG00000000517	ENSG00000115317	HTRA2	HGNC Symbol	0.398106	0.000291893
ENSECAG00000010834	ENSG00000277494	GPIHBP1	HGNC Symbol	0.594913	0.000291893
ENSECAG00000018004	ENSG00000178538	CA8	HGNC Symbol	1.11125	0.000293314
ENSECAG00000026987	ENSG00000189043	NDUFA4	HGNC Symbol	0.489387	0.000295636
ENSECAG00000020674	ENSG00000119013	NDUFB3	HGNC Symbol	0.572796	0.000296605
ENSECAG00000015891	ENSG00000143319	ISG20L2	HGNC Symbol	-0.409476	0.000298276
ENSECAG00000010114	ENSG00000172575	RASGRP1	HGNC Symbol	0.617556	0.000299192
ENSECAG00000004274	ENSG00000145703	IQGAP2	HGNC Symbol	0.872937	0.000300944
ENSECAG00000011036	ENSG00000148572	NRBF2	HGNC Symbol	-0.401502	0.000300944
ENSECAG00000008465	ENSG00000165209	STRBP	HGNC Symbol	-0.461113	0.0003082
ENSECAG00000011086	ENSG00000173281	PPP1R3B	HGNC Symbol	0.47253	0.0003082
ENSECAG00000015233	ENSG00000133878	DUSP26	HGNC Symbol	-0.626957	0.0003082
ENSECAG00000016722	ENSG00000151725	CENPU	HGNC Symbol	-1.13555	0.0003082
ENSECAG00000017694	ENSG00000114030	KPNA1	HGNC Symbol	-0.364919	0.0003082
ENSECAG00000016542	ENSG00000080819	CPOX	HGNC Symbol	0.329251	0.000309123
ENSECAG00000015344	ENSG00000196218	RYR1	HGNC Symbol	-0.440984	0.000309798
ENSECAG00000014255	ENSG00000130561	SAG	HGNC Symbol	-1.96143	0.000328587
ENSECAG00000014970	ENSG00000185305	ARL15	HGNC Symbol	0.503114	0.000328587
ENSECAG00000021396	ENSG00000144815	NXPE3	HGNC Symbol	0.532294	0.000328587
ENSECAG00000021876	ENSG00000171777	RASGRP4	HGNC Symbol	-0.914291	0.000328587
ENSECAG00000008209	ENSG00000069956	MAPK6	HGNC Symbol	-0.467724	0.000334794
ENSECAG00000018961	ENSG00000248746	ACTN3	HGNC Symbol	-0.709364	0.000342355
ENSECAG00000017095	ENSG00000130559	CAMSAP1	HGNC Symbol	-0.34061	0.00034303
ENSECAG00000016974	ENSG00000012048	BRCA1	HGNC Symbol	0.746571	0.000343161
ENSECAG00000013075	ENSG00000167971	CASKIN1	HGNC Symbol	-0.480522	0.000348027
ENSECAG00000022533	ENSG00000167191	GPRC5B	HGNC Symbol	-0.485445	0.00035135
ENSECAG00000024467	ENSG00000156463	SH3RF2	HGNC Symbol	-1.01969	0.000353027
ENSECAG00000006210	ENSG00000266412	NCOA4	HGNC Symbol	0.32798	0.000358324
ENSECAG00000009138	ENSG00000196549	MME	HGNC Symbol	0.384761	0.000358324
ENSECAG00000022601	ENSG00000059378	PARP12	HGNC Symbol	-0.630157	0.000364488
ENSECAG00000012357	ENSG00000125970	RALY	HGNC Symbol	-0.386282	0.000370808
ENSECAG00000006109	ENSG00000141574	SECTM1	HGNC Symbol	0.564942	0.000377177
ENSECAG00000018905	ENSG00000180772	AGTR2	HGNC Symbol	-1.43227	0.000379447
ENSECAG00000009467	ENSG00000119865	CNRIP1	HGNC Symbol	-0.577259	0.000400332
ENSECAG00000005983	ENSG00000164776	PHKG1	HGNC Symbol	-0.37832	0.000405624
ENSECAG00000010106	ENSG00000144959	NCEH1	HGNC Symbol	0.997526	0.000405624
ENSECAG00000009799	ENSG00000123836	PFKFB2	HGNC Symbol	1.07465	0.000410669
ENSECAG00000024511	ENSG00000169288	MRPL1	HGNC Symbol	0.450003	0.000411931
ENSECAG00000024329	ENSG00000116857	TMEM9	HGNC Symbol	-0.409842	0.000417148
ENSECAG00000015268	ENSG00000112234	FBXL4	HGNC Symbol	-0.575464	0.000419914
ENSECAG00000013539	ENSG00000129636	ITFG1	HGNC Symbol	-0.471192	0.000420443
ENSECAG00000019146	ENSG00000156170	NDUFAF6	HGNC Symbol	0.392828	0.000422951
ENSECAG00000021315	ENSG00000135333	EPHA7	HGNC Symbol	1.34524	0.000424867
ENSECAG00000016669	ENSG00000154188	ANGPT1	HGNC Symbol	0.901755	0.000424877
ENSECAG00000018599	ENSG00000116459	ATP5F1	HGNC Symbol	0.416932	0.000424877
ENSECAG00000011393	ENSG00000165113	GKAP1	HGNC Symbol	-0.498905	0.000426267
ENSECAG00000009627	ENSG00000273398	RP11-474G23.1		-0.470194	0.000431284
ENSECAG00000008556	ENSG00000169744	LDB2	HGNC Symbol	0.552229	0.000433995
ENSECAG00000010035	ENSG00000175356	SCUBE2	HGNC Symbol	-0.577767	0.000437803
ENSECAG00000011585	ENSG00000023902	PLEKHO1	HGNC Symbol	-0.552827	0.000437803
ENSECAG00000011722	ENSG00000131143	COX4I1	HGNC Symbol	0.559617	0.000437803
ENSECAG00000011907	ENSG00000188493	C19orf54	HGNC Symbol	0.381892	0.000437803
ENSECAG00000019618	ENSG00000197601	FAR1	HGNC Symbol	-0.329626	0.000437803
ENSECAG00000024985	ENSG00000180818	HOXC10	HGNC Symbol	-0.40169	0.000437803
ENSECAG00000019292	ENSG00000179152	TCAIM	HGNC Symbol	0.362401	0.000439919
ENSECAG00000023674	ENSG00000103126	AXIN1	HGNC Symbol	-0.447083	0.000445532
ENSECAG00000021148	ENSG00000185946	RNPC3	HGNC Symbol	-0.62974	0.000448887
ENSECAG00000018514	ENSG00000114948	ADAM23	HGNC Symbol	-1.05457	0.000452059
ENSECAG00000011871	ENSG00000187957	DNER	HGNC Symbol	1.74911	0.000456011
ENSECAG00000009137	ENSG00000165886	UBTD1	HGNC Symbol	-0.526401	0.000468177
ENSECAG00000018235	ENSG00000169857	AVEN	HGNC Symbol	-0.336089	0.000468177
ENSECAG00000016161	ENSG00000124107	SLPI	HGNC Symbol	1.07504	0.000469971
ENSECAG00000024136	ENSG00000008853	RHOBTB2	HGNC Symbol	-0.448829	0.000469971
ENSECAG00000016786	ENSG00000149596	JPH2	HGNC Symbol	-0.563849	0.000473341
ENSECAG00000020378	ENSG00000181019	NQO1	HGNC Symbol	0.366974	0.000475174
ENSECAG00000016455	ENSG00000147570	DNAJC5B	HGNC Symbol	-1.08316	0.000478233
ENSECAG00000016756	ENSG00000150625	GPM6A	HGNC Symbol	0.51135	0.000479833
ENSECAG00000008068	ENSG00000134697	GNL2	HGNC Symbol	-0.333971	0.000481111
ENSECAG00000014795	ENSG00000120832	MTERF2	HGNC Symbol	0.430825	0.000487092
ENSECAG00000000242	ENSG00000161203	AP2M1	HGNC Symbol	-0.335348	0.000494809
ENSECAG00000016917	ENSG00000135269	TES	HGNC Symbol	-0.621674	0.000495675
ENSECAG00000017053	ENSG00000044090	CUL7	HGNC Symbol	0.401132	0.000522685
ENSECAG00000009278	ENSG00000107742	SPOCK2	HGNC Symbol	0.683958	0.000524068
ENSECAG00000020066	ENSG00000132002	DNAJB1	HGNC Symbol	-0.647284	0.000524068
ENSECAG00000011942	ENSG00000170266	GLB1	HGNC Symbol	0.345446	0.000524101
ENSECAG00000005917	ENSG00000124370	MCEE	HGNC Symbol	0.368296	0.000537095
ENSECAG00000012550	ENSG00000143502	SUSD4	HGNC Symbol	-0.609719	0.000548918
ENSECAG00000019339	ENSG00000138621	PPCDC	HGNC Symbol	0.357823	0.000548918
ENSECAG00000003503	ENSG00000103423	DNAJA3	HGNC Symbol	0.368263	0.000553752
ENSECAG00000012116	ENSG00000172508	CARNS1	HGNC Symbol	-0.599711	0.000554848
ENSECAG00000013245	ENSG00000138768	USO1	HGNC Symbol	-0.32726	0.000558711
ENSECAG00000002088	ENSG00000241468	ATP5J2	HGNC Symbol	0.632022	0.000560557
ENSECAG00000020320	ENSG00000241399	CD302	HGNC Symbol	-0.563443	0.000560557
ENSECAG00000000007	ENSG00000175606	TMEM70	HGNC Symbol	0.410167	0.000564932
ENSECAG00000003029	ENSG00000158402	CDC25C	HGNC Symbol	-1.70011	0.000565161
ENSECAG00000010286	ENSG00000133019	CHRM3	HGNC Symbol	1.24044	0.00056828
ENSECAG00000008915	ENSG00000131778	CHD1L	HGNC Symbol	-0.439297	0.000568535
ENSECAG00000012252	ENSG00000101194	SLC17A9	HGNC Symbol	-1.33172	0.000569617
ENSECAG00000023663	ENSG00000134569	LRP4	HGNC Symbol	0.828676	0.000587757
ENSECAG00000008088	ENSG00000165028	NIPSNAP3B	HGNC Symbol	0.373466	0.00059068
ENSECAG00000017318	ENSG00000156313	RPGR	HGNC Symbol	-0.485674	0.000591585
ENSECAG00000017363	ENSG00000088448	ANKRD10	HGNC Symbol	-0.355546	0.000591585
ENSECAG00000022842	ENSG00000083444	PLOD1	HGNC Symbol	-0.414168	0.000591585
ENSECAG00000023857	ENSG00000198729	PPP1R14C	HGNC Symbol	-0.736339	0.00059608
ENSECAG00000024200	ENSG00000184271	POU6F1	HGNC Symbol	-0.635832	0.000604932
ENSECAG00000024436	ENSG00000145362	ANK2	HGNC Symbol	0.709371	0.000606941
ENSECAG00000017734	ENSG00000107815	C10orf2	HGNC Symbol	0.330854	0.00061518
ENSECAG00000022118	ENSG00000131203	IDO1	HGNC Symbol	0.478635	0.000617695
ENSECAG00000010445	ENSG00000064225	ST3GAL6	HGNC Symbol	0.503832	0.000624453
ENSECAG00000022462	ENSG00000265107	GJA5	HGNC Symbol	0.866067	0.00062697
ENSECAG00000013464	ENSG00000180245	RRH	HGNC Symbol	-0.943719	0.000628384
ENSECAG00000024913	ENSG00000161981	SNRNP25	HGNC Symbol	0.390559	0.000649919
ENSECAG00000000003	ENSG00000198858	R3HDM4	HGNC Symbol	0.347101	0.000655154
ENSECAG00000000006	ENSG00000136750	GAD2	HGNC Symbol	0.347101	0.000655154
ENSECAG00000000008	ENSG00000177600	RPLP2	HGNC Symbol	0.347101	0.000655154
ENSECAG00000000009	ENSG00000189369	GSPT2	EntrezGene	0.347101	0.000655154
ENSECAG00000000010	ENSG00000163428	LRRC58	HGNC Symbol	0.347101	0.000655154
ENSECAG00000000013	ENSG00000184497	TMEM255B	HGNC Symbol	0.347101	0.000655154
ENSECAG00000000014	ENSG00000183087	GAS6	HGNC Symbol	0.347101	0.000655154
ENSECAG00000000017	ENSG00000159685	CHCHD6	HGNC Symbol	0.347101	0.000655154
ENSECAG00000000019	ENSG00000172590	MRPL52	HGNC Symbol	0.347101	0.000655154
ENSECAG00000000021	ENSG00000184083	FAM120C	HGNC Symbol	0.347101	0.000655154
ENSECAG00000000022	ENSG00000114554	PLXNA1	HGNC Symbol	0.347101	0.000655154
ENSECAG00000000023	ENSG00000158526	TSR2	HGNC Symbol	0.347101	0.000655154
ENSECAG00000000025	ENSG00000102302	FGD1	HGNC Symbol	0.347101	0.000655154
ENSECAG00000000034	ENSG00000102924	CBLN1	HGNC Symbol	0.347101	0.000655154
ENSECAG00000000035	ENSG00000130119	GNL3L	HGNC Symbol	0.347101	0.000655154
ENSECAG00000000036	ENSG00000102316	MAGED2	HGNC Symbol	0.347101	0.000655154
ENSECAG00000000039	ENSG00000158571	PFKFB1	HGNC Symbol	0.347101	0.000655154
ENSECAG00000000046	ENSG00000148541	FAM13C	HGNC Symbol	-0.497057	0.000655154
ENSECAG00000000065	ENSG00000197177	ADGRA1	HGNC Symbol	0.347101	0.000655154
ENSECAG00000000068	ENSG00000158578	ALAS2	HGNC Symbol	0.347101	0.000655154
ENSECAG00000000073	ENSG00000104755	ADAM2	HGNC Symbol	0.347101	0.000655154
ENSECAG00000000092	ENSG00000119919	NKX2-3	HGNC Symbol	0.347101	0.000655154
ENSECAG00000000126	ENSG00000112539	C6orf118	HGNC Symbol	0.347101	0.000655154
ENSECAG00000000153	ENSG00000169933	FRMPD4	HGNC Symbol	0.958203	0.000655154
ENSECAG00000000159	ENSG00000166152	C16orf78	HGNC Symbol	0.347101	0.000655154
ENSECAG00000000218	ENSG00000121454	LHX4	HGNC Symbol	0.347101	0.000655154
ENSECAG00000000225	ENSG00000099338	CATSPERG	HGNC Symbol	0.720944	0.000655154
ENSECAG00000000226	ENSG00000204564	C6orf136	HGNC Symbol	0.399165	0.000655154
ENSECAG00000000240	ENSG00000114200	BCHE	EntrezGene	0.559056	0.000655154
ENSECAG00000000245	ENSG00000152932	RAB3C	HGNC Symbol	0.347101	0.000655154
ENSECAG00000000253	ENSG00000015285	WAS	HGNC Symbol	0.347101	0.000655154
ENSECAG00000000261	ENSG00000101365	IDH3B	HGNC Symbol	0.384564	0.000655154
ENSECAG00000000272	ENSG00000198471	RTP2	HGNC Symbol	0.404097	0.000655154
ENSECAG00000000275	ENSG00000165566	AMER2	HGNC Symbol	0.347101	0.000655154
ENSECAG00000000283	ENSG00000143278	F13B	HGNC Symbol	0.347101	0.000655154
ENSECAG00000000286	ENSG00000100084	HIRA	HGNC Symbol	0.347101	0.000655154
ENSECAG00000000297	ENSG00000131050	BPIFA2	EntrezGene	0.347101	0.000655154
ENSECAG00000000317	ENSG00000140015	KCNH5	HGNC Symbol	0.347101	0.000655154
ENSECAG00000000330	ENSG00000185264	TEX33	HGNC Symbol	0.347101	0.000655154
ENSECAG00000000340	ENSG00000149972	CNTN5	HGNC Symbol	0.347101	0.000655154
ENSECAG00000000429	ENSG00000099821	POLRMT	HGNC Symbol	0.347101	0.000655154
ENSECAG00000000434	ENSG00000100721	TCL1A	HGNC Symbol	0.347101	0.000655154
ENSECAG00000000439	ENSG00000169840	GSX1	HGNC Symbol	0.347101	0.000655154
ENSECAG00000000445	ENSG00000104499	GML	HGNC Symbol	0.347101	0.000655154
ENSECAG00000000452	ENSG00000115844	DLX2	HGNC Symbol	0.347101	0.000655154
ENSECAG00000000522	ENSG00000095981	KCNK16	HGNC Symbol	0.347101	0.000655154
ENSECAG00000000525	ENSG00000148482	SLC39A12	HGNC Symbol	0.347101	0.000655154
ENSECAG00000000535	ENSG00000167104	BPIFB6	HGNC Symbol	0.347101	0.000655154
ENSECAG00000000548	ENSG00000211899	IGHM	HGNC Symbol	0.347101	0.000655154
ENSECAG00000000562	ENSG00000099904	ZDHHC8	HGNC Symbol	0.347101	0.000655154
ENSECAG00000000571	ENSG00000187689	AMTN	HGNC Symbol	0.347101	0.000655154
ENSECAG00000000589	ENSG00000134240	HMGCS2	HGNC Symbol	0.347101	0.000655154
ENSECAG00000000657	ENSG00000157211	CDCP2	HGNC Symbol	0.347101	0.000655154
ENSECAG00000000679	ENSG00000139515	PDX1	HGNC Symbol	0.347101	0.000655154
ENSECAG00000000682	ENSG00000136521	NDUFB5	HGNC Symbol	0.402985	0.000655154
ENSECAG00000000684	ENSG00000155666	KDM8	HGNC Symbol	0.490064	0.000655154
ENSECAG00000000707	ENSG00000165556	CDX2	HGNC Symbol	0.347101	0.000655154
ENSECAG00000000710	ENSG00000272442	RP11-444E17.6		0.423344	0.000655154
ENSECAG00000000720	ENSG00000184530	C6orf58	HGNC Symbol	0.347101	0.000655154
ENSECAG00000000739	ENSG00000174016	FAM46D	HGNC Symbol	0.347101	0.000655154
ENSECAG00000000743	ENSG00000143363	PRUNE	HGNC Symbol	-0.338731	0.000655154
ENSECAG00000000752	ENSG00000135373	EHF	HGNC Symbol	0.406313	0.000655154
ENSECAG00000000764	ENSG00000162643	WDR63	HGNC Symbol	0.347101	0.000655154
ENSECAG00000000769	ENSG00000204979	MS4A13	HGNC Symbol	0.405345	0.000655154
ENSECAG00000000784	ENSG00000104413	ESRP1	HGNC Symbol	0.347101	0.000655154
ENSECAG00000000827	ENSG00000177673	C2orf57	HGNC Symbol	0.347101	0.000655154
ENSECAG00000000915	ENSG00000166961	MS4A15	HGNC Symbol	0.347101	0.000655154
ENSECAG00000000973	ENSG00000168843	FSTL5	HGNC Symbol	-0.853068	0.000655154
ENSECAG00000000977	ENSG00000171643	S100Z	HGNC Symbol	0.347101	0.000655154
ENSECAG00000000988	ENSG00000135355	GJA10	HGNC Symbol	0.347101	0.000655154
ENSECAG00000000989	ENSG00000181499	OR6T1	HGNC Symbol	0.347101	0.000655154
ENSECAG00000000993	ENSG00000146399	TAAR1	HGNC Symbol	0.347101	0.000655154
ENSECAG00000001002	ENSG00000123307	NEUROD4	HGNC Symbol	0.347101	0.000655154
ENSECAG00000001023	ENSG00000211598	IGKV4-1	HGNC Symbol	0.347101	0.000655154
ENSECAG00000001033	ENSG00000079689	SCGN	HGNC Symbol	0.347101	0.000655154
ENSECAG00000001039	ENSG00000155729	KCTD18	HGNC Symbol	-0.336202	0.000655154
ENSECAG00000001068	ENSG00000179178	TMEM125	HGNC Symbol	0.347101	0.000655154
ENSECAG00000001073	ENSG00000088926	F11	HGNC Symbol	0.347101	0.000655154
ENSECAG00000001082	ENSG00000176748	OR52Z1	HGNC Symbol	0.347101	0.000655154
ENSECAG00000001106	ENSG00000176774	MAGEB18	HGNC Symbol	0.347101	0.000655154
ENSECAG00000001137	ENSG00000169717	ACTRT2	HGNC Symbol	0.347101	0.000655154
ENSECAG00000001139	ENSG00000188340	OR6N2	HGNC Symbol	0.347101	0.000655154
ENSECAG00000001179	ENSG00000176198	OR11H4	HGNC Symbol	0.347101	0.000655154
ENSECAG00000001180	ENSG00000177700	POLR2L	HGNC Symbol	0.347101	0.000655154
ENSECAG00000001184	ENSG00000176742	OR51V1	HGNC Symbol	0.347101	0.000655154
ENSECAG00000001196	ENSG00000129455	KLK8	HGNC Symbol	0.347101	0.000655154
ENSECAG00000001207	ENSG00000196248	OR10S1	HGNC Symbol	0.347101	0.000655154
ENSECAG00000001213	ENSG00000172238	ATOH1	HGNC Symbol	0.347101	0.000655154
ENSECAG00000001223	ENSG00000132026	RTBDN	HGNC Symbol	0.347101	0.000655154
ENSECAG00000001246	ENSG00000177519	RPRM	HGNC Symbol	0.347101	0.000655154
ENSECAG00000001260	ENSG00000176239	OR51B6	HGNC Symbol	0.347101	0.000655154
ENSECAG00000001288	ENSG00000170516	COX7B2	HGNC Symbol	0.347101	0.000655154
ENSECAG00000001335	ENSG00000196341	OR8D1	HGNC Symbol	0.347101	0.000655154
ENSECAG00000001367	ENSG00000176490	DIRAS1	HGNC Symbol	0.347101	0.000655154
ENSECAG00000001434	ENSG00000138483	CCDC54	HGNC Symbol	0.347101	0.000655154
ENSECAG00000001436	ENSG00000164185	ZNF474	HGNC Symbol	0.347101	0.000655154
ENSECAG00000001478	ENSG00000167825	OR5I1	HGNC Symbol	0.347101	0.000655154
ENSECAG00000001502	ENSG00000198104	OR2T6	HGNC Symbol	0.347101	0.000655154
ENSECAG00000001503	ENSG00000156282	CLDN17	HGNC Symbol	0.347101	0.000655154
ENSECAG00000001528	ENSG00000188408	MAGEB5	HGNC Symbol	0.347101	0.000655154
ENSECAG00000001538	ENSG00000188655	RNASE9	HGNC Symbol	0.347101	0.000655154
ENSECAG00000001540	ENSG00000188694	KRTAP24-1	HGNC Symbol	0.48038	0.000655154
ENSECAG00000001597	ENSG00000273706	LHX1	HGNC Symbol	0.347101	0.000655154
ENSECAG00000001686	ENSG00000173464	RNASE11	HGNC Symbol	0.347101	0.000655154
ENSECAG00000001690	ENSG00000197403	OR6N1	HGNC Symbol	0.347101	0.000655154
ENSECAG00000001712	ENSG00000166603	MC4R	HGNC Symbol	0.347101	0.000655154
ENSECAG00000001723	ENSG00000197437	OR13G1	HGNC Symbol	0.347101	0.000655154
ENSECAG00000001762	ENSG00000238243	OR2W3	HGNC Symbol	0.347101	0.000655154
ENSECAG00000001777	ENSG00000205884	DEFB136	HGNC Symbol	0.347101	0.000655154
ENSECAG00000001783	ENSG00000184515	BEX5	HGNC Symbol	0.347101	0.000655154
ENSECAG00000001822	ENSG00000132016	C19orf57	HGNC Symbol	0.347101	0.000655154
ENSECAG00000001851	ENSG00000125910	S1PR4	HGNC Symbol	0.347101	0.000655154
ENSECAG00000001927	ENSG00000177990	DPY19L2	HGNC Symbol	0.347101	0.000655154
ENSECAG00000001969	ENSG00000172738	TMEM217	HGNC Symbol	0.347101	0.000655154
ENSECAG00000001984	ENSG00000175143	OR2T1	HGNC Symbol	0.347101	0.000655154
ENSECAG00000001986	ENSG00000121742	GJB6	HGNC Symbol	0.347101	0.000655154
ENSECAG00000002041	ENSG00000242180	OR51B5	HGNC Symbol	0.347101	0.000655154
ENSECAG00000002049	ENSG00000183463	URAD	HGNC Symbol	0.347101	0.000655154
ENSECAG00000002053	ENSG00000181371	OR5M8	HGNC Symbol	0.347101	0.000655154
ENSECAG00000002057	ENSG00000203907	OOEP	HGNC Symbol	0.347101	0.000655154
ENSECAG00000002065	ENSG00000198674	OR10G6	HGNC Symbol	0.347101	0.000655154
ENSECAG00000002073	ENSG00000171872	KLF17	HGNC Symbol	0.347101	0.000655154
ENSECAG00000002118	ENSG00000184698	OR51M1	HGNC Symbol	0.347101	0.000655154
ENSECAG00000002139	ENSG00000214732	RP1-139D8.6		0.347101	0.000655154
ENSECAG00000002143	ENSG00000183559	C10orf120	HGNC Symbol	0.347101	0.000655154
ENSECAG00000002152	ENSG00000179930	ZNF648	HGNC Symbol	0.347101	0.000655154
ENSECAG00000002169	ENSG00000165204	OR1K1	HGNC Symbol	0.347101	0.000655154
ENSECAG00000002189	ENSG00000168594	ADAM29	HGNC Symbol	0.347101	0.000655154
ENSECAG00000002252	ENSG00000167360	OR51Q1	HGNC Symbol	0.347101	0.000655154
ENSECAG00000002259	ENSG00000255223	OR5M11	HGNC Symbol	0.347101	0.000655154
ENSECAG00000002300	ENSG00000176922	OR51S1	HGNC Symbol	0.347101	0.000655154
ENSECAG00000002308	ENSG00000101282	RSPO4	HGNC Symbol	0.347101	0.000655154
ENSECAG00000002359	ENSG00000171189	GRIK1	HGNC Symbol	0.347101	0.000655154
ENSECAG00000002364	ENSG00000176900	OR51T1	HGNC Symbol	0.347101	0.000655154
ENSECAG00000002437	ENSG00000165030	NFIL3	HGNC Symbol	-0.792969	0.000655154
ENSECAG00000002448	ENSG00000176895	OR51A7	HGNC Symbol	0.347101	0.000655154
ENSECAG00000002463	ENSG00000167359	OR51I1	HGNC Symbol	0.347101	0.000655154
ENSECAG00000002478	ENSG00000229937	PRPS1L1	HGNC Symbol	0.347101	0.000655154
ENSECAG00000002479	ENSG00000205755	CRLF2	HGNC Symbol	0.347101	0.000655154
ENSECAG00000002499	ENSG00000189023	MAGEB16	HGNC Symbol	0.347101	0.000655154
ENSECAG00000002506	ENSG00000109705	NKX3-2	HGNC Symbol	0.347101	0.000655154
ENSECAG00000002509	ENSG00000261603	PRSS46	HGNC Symbol	0.347101	0.000655154
ENSECAG00000002518	ENSG00000146618	FERD3L	HGNC Symbol	0.347101	0.000655154
ENSECAG00000002520	ENSG00000022567	SLC45A4	HGNC Symbol	0.866274	0.000655154
ENSECAG00000002537	ENSG00000121634	GJA8	HGNC Symbol	0.347101	0.000655154
ENSECAG00000002552	ENSG00000169208	OR10G3	HGNC Symbol	0.347101	0.000655154
ENSECAG00000002616	ENSG00000204913	LRRC3C	HGNC Symbol	0.347101	0.000655154
ENSECAG00000002626	ENSG00000132975	GPR12	HGNC Symbol	0.347101	0.000655154
ENSECAG00000002638	ENSG00000177275	OR2AJ1	HGNC Symbol	0.347101	0.000655154
ENSECAG00000002654	ENSG00000176893	OR51G2	HGNC Symbol	0.347101	0.000655154
ENSECAG00000002672	ENSG00000186897	C1QL4	HGNC Symbol	0.347101	0.000655154
ENSECAG00000002674	ENSG00000148488	ST8SIA6	HGNC Symbol	0.347101	0.000655154
ENSECAG00000002681	ENSG00000178235	SLITRK1	EntrezGene	0.459362	0.000655154
ENSECAG00000002724	ENSG00000151379	MSGN1	HGNC Symbol	0.347101	0.000655154
ENSECAG00000002747	ENSG00000112273	HDGFL1	HGNC Symbol	0.347101	0.000655154
ENSECAG00000002749	ENSG00000151005	TKTL2	HGNC Symbol	0.347101	0.000655154
ENSECAG00000002752	ENSG00000221977	OR4E2	HGNC Symbol	0.347101	0.000655154
ENSECAG00000002757	ENSG00000186881	OR13F1	HGNC Symbol	0.347101	0.000655154
ENSECAG00000002761	ENSG00000204704	OR2W1	HGNC Symbol	0.347101	0.000655154
ENSECAG00000002842	ENSG00000141200	KIF2B	HGNC Symbol	0.347101	0.000655154
ENSECAG00000002843	ENSG00000146047	HIST1H2BA	HGNC Symbol	0.347101	0.000655154
ENSECAG00000002867	ENSG00000164251	F2RL1	HGNC Symbol	0.765987	0.000655154
ENSECAG00000002868	ENSG00000130948	HSD17B3	HGNC Symbol	0.347101	0.000655154
ENSECAG00000002894	ENSG00000185523	SPATA45	HGNC Symbol	0.347101	0.000655154
ENSECAG00000002900	ENSG00000177535	OR2B11	HGNC Symbol	0.347101	0.000655154
ENSECAG00000002901	ENSG00000176798	OR51L1	HGNC Symbol	0.347101	0.000655154
ENSECAG00000002934	ENSG00000170178	HOXD12	HGNC Symbol	0.347101	0.000655154
ENSECAG00000002945	ENSG00000166329	CCDC182	HGNC Symbol	0.347101	0.000655154
ENSECAG00000002952	ENSG00000175809	ZNF645	HGNC Symbol	0.347101	0.000655154
ENSECAG00000002969	ENSG00000165023	DIRAS2	HGNC Symbol	0.347101	0.000655154
ENSECAG00000002996	ENSG00000141194	OR4D1	HGNC Symbol	0.347101	0.000655154
ENSECAG00000002999	ENSG00000111262	KCNA1	EntrezGene	0.405345	0.000655154
ENSECAG00000003045	ENSG00000128713	HOXD11	HGNC Symbol	1.13007	0.000655154
ENSECAG00000003048	ENSG00000180433	OR6K6	HGNC Symbol	0.347101	0.000655154
ENSECAG00000003050	ENSG00000185352	HS6ST3	HGNC Symbol	0.347101	0.000655154
ENSECAG00000003054	ENSG00000125841	NRSN2	HGNC Symbol	0.347101	0.000655154
ENSECAG00000003055	ENSG00000160194	NDUFV3	HGNC Symbol	0.404407	0.000655154
ENSECAG00000003078	ENSG00000165621	OXGR1	HGNC Symbol	0.347101	0.000655154
ENSECAG00000003084	ENSG00000172742	OR4D9	HGNC Symbol	0.347101	0.000655154
ENSECAG00000003092	ENSG00000148602	LRIT1	HGNC Symbol	0.347101	0.000655154
ENSECAG00000003102	ENSG00000147183	CPXCR1	HGNC Symbol	0.347101	0.000655154
ENSECAG00000003121	ENSG00000149925	ALDOA	HGNC Symbol	-0.402558	0.000655154
ENSECAG00000003123	ENSG00000106410	NOBOX	HGNC Symbol	0.347101	0.000655154
ENSECAG00000003156	ENSG00000204246	OR13C3	HGNC Symbol	0.347101	0.000655154
ENSECAG00000003188	ENSG00000186150	UBL4B	HGNC Symbol	0.347101	0.000655154
ENSECAG00000003249	ENSG00000198860	TSEN15	HGNC Symbol	0.347101	0.000655154
ENSECAG00000003264	ENSG00000175520	UBQLN3	HGNC Symbol	0.347101	0.000655154
ENSECAG00000003288	ENSG00000175518	UBQLNL	HGNC Symbol	0.347101	0.000655154
ENSECAG00000003305	ENSG00000203877	RIPPLY2	HGNC Symbol	0.347101	0.000655154
ENSECAG00000003313	ENSG00000272398	CD24	HGNC Symbol	0.513809	0.000655154
ENSECAG00000003372	ENSG00000172457	OR9G4	HGNC Symbol	0.347101	0.000655154
ENSECAG00000003380	ENSG00000197353	LYPD2	HGNC Symbol	0.347101	0.000655154
ENSECAG00000003385	ENSG00000165682	CLEC1B	HGNC Symbol	0.347101	0.000655154
ENSECAG00000003410	ENSG00000121377	TAS2R7	HGNC Symbol	0.347101	0.000655154
ENSECAG00000003416	ENSG00000203757	OR6K3	HGNC Symbol	0.347101	0.000655154
ENSECAG00000003437	ENSG00000183862	CNGA2	HGNC Symbol	0.347101	0.000655154
ENSECAG00000003468	ENSG00000171794	UTF1	HGNC Symbol	0.347101	0.000655154
ENSECAG00000003482	ENSG00000187823	ZCCHC16	HGNC Symbol	0.406313	0.000655154
ENSECAG00000003515	ENSG00000127533	F2RL3	HGNC Symbol	0.347101	0.000655154
ENSECAG00000003526	ENSG00000121314	TAS2R8	HGNC Symbol	0.347101	0.000655154
ENSECAG00000003545	ENSG00000187747	OR52B6	HGNC Symbol	0.347101	0.000655154
ENSECAG00000003580	ENSG00000070404	FSTL3	HGNC Symbol	0.347101	0.000655154
ENSECAG00000003591	ENSG00000141933	TPGS1	HGNC Symbol	0.347101	0.000655154
ENSECAG00000003600	ENSG00000102738	MRPS31	HGNC Symbol	0.375029	0.000655154
ENSECAG00000003607	ENSG00000196171	OR6K2	HGNC Symbol	0.347101	0.000655154
ENSECAG00000003631	ENSG00000117148	ACTL8	HGNC Symbol	0.347101	0.000655154
ENSECAG00000003639	ENSG00000121381	TAS2R9	HGNC Symbol	0.347101	0.000655154
ENSECAG00000003653	ENSG00000198967	OR10Z1	HGNC Symbol	0.347101	0.000655154
ENSECAG00000003657	ENSG00000127364	TAS2R4	HGNC Symbol	0.347101	0.000655154
ENSECAG00000003701	ENSG00000119973	PRLHR	HGNC Symbol	0.347101	0.000655154
ENSECAG00000003714	ENSG00000212127	TAS2R14	HGNC Symbol	0.347101	0.000655154
ENSECAG00000003769	ENSG00000197756	RPL37A	HGNC Symbol	0.347101	0.000655154
ENSECAG00000003798	ENSG00000185821	OR6C76	HGNC Symbol	0.347101	0.000655154
ENSECAG00000003841	ENSG00000185231	MC2R	HGNC Symbol	0.347101	0.000655154
ENSECAG00000003856	ENSG00000168828	OR13J1	HGNC Symbol	0.347101	0.000655154
ENSECAG00000003881	ENSG00000205329	OR6C3	HGNC Symbol	0.347101	0.000655154
ENSECAG00000003923	ENSG00000213937	CLDN9	HGNC Symbol	0.347101	0.000655154
ENSECAG00000003929	ENSG00000253148	RGS21	HGNC Symbol	0.347101	0.000655154
ENSECAG00000003953	ENSG00000203756	TMEM244	HGNC Symbol	-0.616361	0.000655154
ENSECAG00000003954	ENSG00000186222	BLOC1S4	HGNC Symbol	0.347101	0.000655154
ENSECAG00000003978	ENSG00000185149	NPY2R	EntrezGene	0.347101	0.000655154
ENSECAG00000003981	ENSG00000133561	GIMAP6	HGNC Symbol	0.347101	0.000655154
ENSECAG00000004021	ENSG00000187714	SLC18A3	HGNC Symbol	0.347101	0.000655154
ENSECAG00000004042	ENSG00000211898	IGHD	HGNC Symbol	0.347101	0.000655154
ENSECAG00000004044	ENSG00000117593	DARS2	HGNC Symbol	0.571014	0.000655154
ENSECAG00000004076	ENSG00000179919	OR10A7	HGNC Symbol	0.347101	0.000655154
ENSECAG00000004088	ENSG00000188324	OR6C6	HGNC Symbol	0.347101	0.000655154
ENSECAG00000004144	ENSG00000171956	FOXB1	HGNC Symbol	0.347101	0.000655154
ENSECAG00000004169	ENSG00000178257	PRM3	HGNC Symbol	0.347101	0.000655154
ENSECAG00000004181	ENSG00000181273	OR5AK2	HGNC Symbol	0.347101	0.000655154
ENSECAG00000004185	ENSG00000181023	OR56B1	HGNC Symbol	0.347101	0.000655154
ENSECAG00000004188	ENSG00000265763	ZNF488	HGNC Symbol	0.347101	0.000655154
ENSECAG00000004191	ENSG00000174982	OR4S2	HGNC Symbol	0.347101	0.000655154
ENSECAG00000004201	ENSG00000090512	FETUB	HGNC Symbol	0.347101	0.000655154
ENSECAG00000004217	ENSG00000021852	C8B	HGNC Symbol	0.347101	0.000655154
ENSECAG00000004220	ENSG00000132164	SLC6A11	HGNC Symbol	0.347101	0.000655154
ENSECAG00000004248	ENSG00000177938	CAPZA3	HGNC Symbol	0.347101	0.000655154
ENSECAG00000004250	ENSG00000181074	OR52N4	HGNC Symbol	0.347101	0.000655154
ENSECAG00000004271	ENSG00000170782	OR10A4	HGNC Symbol	0.347101	0.000655154
ENSECAG00000004294	ENSG00000196262	PPIA	HGNC Symbol	0.347101	0.000655154
ENSECAG00000004310	ENSG00000123165	ACTRT1	HGNC Symbol	0.347101	0.000655154
ENSECAG00000004315	ENSG00000184995	IFNE	HGNC Symbol	0.347101	0.000655154
ENSECAG00000004343	ENSG00000127529	OR7C2	HGNC Symbol	0.347101	0.000655154
ENSECAG00000004345	ENSG00000186440	OR6P1	HGNC Symbol	0.347101	0.000655154
ENSECAG00000004386	ENSG00000103855	CD276	HGNC Symbol	-0.451582	0.000655154
ENSECAG00000004398	ENSG00000184058	TBX1	HGNC Symbol	0.347101	0.000655154
ENSECAG00000004403	ENSG00000159261	CLDN14	HGNC Symbol	0.347101	0.000655154
ENSECAG00000004406	ENSG00000172289	OR10V1	HGNC Symbol	0.347101	0.000655154
ENSECAG00000004507	ENSG00000132631	SCP2D1	HGNC Symbol	0.347101	0.000655154
ENSECAG00000004521	ENSG00000165588	OTX2	HGNC Symbol	0.347101	0.000655154
ENSECAG00000004561	ENSG00000187857	OR6C75	HGNC Symbol	0.347101	0.000655154
ENSECAG00000004570	ENSG00000176547	OR4C3	HGNC Symbol	0.347101	0.000655154
ENSECAG00000004581	ENSG00000178394	HTR1A	EntrezGene	0.347101	0.000655154
ENSECAG00000004588	ENSG00000197532	OR6Y1	HGNC Symbol	0.347101	0.000655154
ENSECAG00000004594	ENSG00000127412	TRPV5	HGNC Symbol	0.347101	0.000655154
ENSECAG00000004597	ENSG00000214681	IQCF5	HGNC Symbol	0.347101	0.000655154
ENSECAG00000004612	ENSG00000171786	NHLH1	HGNC Symbol	0.347101	0.000655154
ENSECAG00000004637	ENSG00000124089	MC3R	EntrezGene	0.347101	0.000655154
ENSECAG00000004646	ENSG00000170948	MBD3L1	HGNC Symbol	0.347101	0.000655154
ENSECAG00000004703	ENSG00000157542	KCNJ6	HGNC Symbol	0.347101	0.000655154
ENSECAG00000004731	ENSG00000206203	TSSK2	HGNC Symbol	0.347101	0.000655154
ENSECAG00000004752	ENSG00000242259	C22orf39	HGNC Symbol	0.347101	0.000655154
ENSECAG00000004778	ENSG00000040608	RTN4R	HGNC Symbol	0.347101	0.000655154
ENSECAG00000004791	ENSG00000127666	TICAM1	HGNC Symbol	0.887141	0.000655154
ENSECAG00000004878	ENSG00000184155	OR10J5	HGNC Symbol	0.347101	0.000655154
ENSECAG00000004921	ENSG00000171054	OR13H1	HGNC Symbol	0.347101	0.000655154
ENSECAG00000004957	ENSG00000165496	RPL10L	HGNC Symbol	0.347101	0.000655154
ENSECAG00000004976	ENSG00000169214	OR6F1	HGNC Symbol	0.347101	0.000655154
ENSECAG00000004998	ENSG00000057593	F7	HGNC Symbol	0.347101	0.000655154
ENSECAG00000005035	ENSG00000196184	OR10J1	HGNC Symbol	0.347101	0.000655154
ENSECAG00000005051	ENSG00000174339	OR2Y1	HGNC Symbol	0.347101	0.000655154
ENSECAG00000005077	ENSG00000183729	NPBWR1	HGNC Symbol	0.347101	0.000655154
ENSECAG00000005080	ENSG00000235711	ANKRD34C	EntrezGene	0.347101	0.000655154
ENSECAG00000005094	ENSG00000177143	CETN1	HGNC Symbol	0.347101	0.000655154
ENSECAG00000005117	ENSG00000180332	KCTD4	HGNC Symbol	0.347101	0.000655154
ENSECAG00000005133	ENSG00000234469	CLDN34	HGNC Symbol	0.347101	0.000655154
ENSECAG00000005150	ENSG00000188910	GJB3	HGNC Symbol	0.347101	0.000655154
ENSECAG00000005160	ENSG00000169777	TAS2R1	HGNC Symbol	0.347101	0.000655154
ENSECAG00000005168	ENSG00000171505	OR1N1	HGNC Symbol	0.347101	0.000655154
ENSECAG00000005221	ENSG00000154646	TMPRSS15	HGNC Symbol	0.347101	0.000655154
ENSECAG00000005226	ENSG00000126262	FFAR2	HGNC Symbol	0.347101	0.000655154
ENSECAG00000005247	ENSG00000232112	TMA7	HGNC Symbol	0.347101	0.000655154
ENSECAG00000005259	ENSG00000180934	OR56A1	HGNC Symbol	0.347101	0.000655154
ENSECAG00000005263	ENSG00000106003	LFNG	HGNC Symbol	0.347101	0.000655154
ENSECAG00000005302	ENSG00000189280	GJB5	HGNC Symbol	0.347101	0.000655154
ENSECAG00000005327	ENSG00000113196	HAND1	HGNC Symbol	0.347101	0.000655154
ENSECAG00000005348	ENSG00000182459	TEX19	HGNC Symbol	0.347101	0.000655154
ENSECAG00000005353	ENSG00000184478	OR56A3	HGNC Symbol	0.347101	0.000655154
ENSECAG00000005404	ENSG00000184954	OR6C70	HGNC Symbol	0.347101	0.000655154
ENSECAG00000005434	ENSG00000145309	CABS1	HGNC Symbol	0.347101	0.000655154
ENSECAG00000005453	ENSG00000164299	SPZ1	HGNC Symbol	0.347101	0.000655154
ENSECAG00000005475	ENSG00000144119	C1QL2	HGNC Symbol	0.347101	0.000655154
ENSECAG00000005476	ENSG00000180090	OR3A1	HGNC Symbol	0.347101	0.000655154
ENSECAG00000005506	ENSG00000137745	MMP13	EntrezGene	0.347101	0.000655154
ENSECAG00000005507	ENSG00000162398	LEXM	HGNC Symbol	0.347101	0.000655154
ENSECAG00000005508	ENSG00000123352	SPATS2	HGNC Symbol	-0.470895	0.000655154
ENSECAG00000005510	ENSG00000181773	GPR3	HGNC Symbol	0.347101	0.000655154
ENSECAG00000005514	ENSG00000204695	OR14J1	HGNC Symbol	0.347101	0.000655154
ENSECAG00000005520	ENSG00000170967	DDI1	HGNC Symbol	0.347101	0.000655154
ENSECAG00000005534	ENSG00000221813	OR6B1	HGNC Symbol	0.347101	0.000655154
ENSECAG00000005555	ENSG00000196570	PFN3	HGNC Symbol	0.347101	0.000655154
ENSECAG00000005577	ENSG00000183840	GPR39	HGNC Symbol	0.347101	0.000655154
ENSECAG00000005585	ENSG00000243729	OR5V1	HGNC Symbol	0.347101	0.000655154
ENSECAG00000005586	ENSG00000182652	OR4Q3	HGNC Symbol	0.347101	0.000655154
ENSECAG00000005592	ENSG00000197233	OR1J2	HGNC Symbol	0.347101	0.000655154
ENSECAG00000005607	ENSG00000196266	OR10J3	HGNC Symbol	0.347101	0.000655154
ENSECAG00000005692	ENSG00000164645	C7orf62	HGNC Symbol	0.347101	0.000655154
ENSECAG00000005706	ENSG00000181718	OR5T2	HGNC Symbol	0.347101	0.000655154
ENSECAG00000005712	ENSG00000165202	OR1Q1	HGNC Symbol	0.347101	0.000655154
ENSECAG00000005722	ENSG00000228607	CLDN25	HGNC Symbol	0.347101	0.000655154
ENSECAG00000005763	ENSG00000109163	GNRHR	HGNC Symbol	0.347101	0.000655154
ENSECAG00000005768	ENSG00000138758	2011-09-01	HGNC Symbol	-0.711005	0.000655154
ENSECAG00000005803	ENSG00000237110	TAAR9	HGNC Symbol	0.347101	0.000655154
ENSECAG00000005879	ENSG00000173679	OR1L1	HGNC Symbol	0.347101	0.000655154
ENSECAG00000005894	ENSG00000196098	OR5K4	HGNC Symbol	0.347101	0.000655154
ENSECAG00000005897	ENSG00000182798	MAGEB17	HGNC Symbol	0.347101	0.000655154
ENSECAG00000005919	ENSG00000177291	GJD4	HGNC Symbol	0.347101	0.000655154
ENSECAG00000005937	ENSG00000115665	SLC5A7	HGNC Symbol	0.347101	0.000655154
ENSECAG00000005943	ENSG00000171481	OR1L3	HGNC Symbol	0.347101	0.000655154
ENSECAG00000005957	ENSG00000161791	FMNL3	HGNC Symbol	0.386912	0.000655154
ENSECAG00000005998	ENSG00000146383	TAAR6	HGNC Symbol	0.347101	0.000655154
ENSECAG00000006003	ENSG00000197706	OR6C74	HGNC Symbol	0.347101	0.000655154
ENSECAG00000006030	ENSG00000179059	ZFP42	HGNC Symbol	0.347101	0.000655154
ENSECAG00000006033	ENSG00000188425	NANOS2	HGNC Symbol	0.347101	0.000655154
ENSECAG00000006034	ENSG00000221836	OR2A5	HGNC Symbol	0.347101	0.000655154
ENSECAG00000006039	ENSG00000182854	OR4F15	HGNC Symbol	0.347101	0.000655154
ENSECAG00000006057	ENSG00000109205	ODAM	HGNC Symbol	0.347101	0.000655154
ENSECAG00000006059	ENSG00000204694	OR11A1	HGNC Symbol	0.347101	0.000655154
ENSECAG00000006061	ENSG00000205328	OR6C65	HGNC Symbol	0.347101	0.000655154
ENSECAG00000006062	ENSG00000151025	GPR158	HGNC Symbol	0.347101	0.000655154
ENSECAG00000006114	ENSG00000146352	CLVS2	HGNC Symbol	0.347101	0.000655154
ENSECAG00000006132	ENSG00000205327	OR6C68	HGNC Symbol	0.347101	0.000655154
ENSECAG00000006133	ENSG00000182379	NXPH4	HGNC Symbol	0.347101	0.000655154
ENSECAG00000006143	ENSG00000167653	PSCA	HGNC Symbol	0.347101	0.000655154
ENSECAG00000006162	ENSG00000178719	GRINA	HGNC Symbol	-0.334393	0.000655154
ENSECAG00000006165	ENSG00000221931	OR6X1	HGNC Symbol	0.347101	0.000655154
ENSECAG00000006178	ENSG00000170893	TRH	HGNC Symbol	0.347101	0.000655154
ENSECAG00000006183	ENSG00000170419	VSTM2A	HGNC Symbol	0.347101	0.000655154
ENSECAG00000006202	ENSG00000196099	OR6M1	HGNC Symbol	0.347101	0.000655154
ENSECAG00000006207	ENSG00000146378	TAAR2	HGNC Symbol	0.347101	0.000655154
ENSECAG00000006273	ENSG00000168938	PPIC	HGNC Symbol	-0.46746	0.000655154
ENSECAG00000006277	ENSG00000176281	OR4K5	HGNC Symbol	0.347101	0.000655154
ENSECAG00000006283	ENSG00000179615	OR2AP1	HGNC Symbol	0.347101	0.000655154
ENSECAG00000006286	ENSG00000170777	TPD52L3	HGNC Symbol	0.347101	0.000655154
ENSECAG00000006310	ENSG00000221933	OR2A25	HGNC Symbol	0.347101	0.000655154
ENSECAG00000006318	ENSG00000165762	OR4K2	HGNC Symbol	0.347101	0.000655154
ENSECAG00000006330	ENSG00000165695	AK8	HGNC Symbol	0.347101	0.000655154
ENSECAG00000006351	ENSG00000184735	DDX53	EntrezGene	0.347101	0.000655154
ENSECAG00000006354	ENSG00000180475	OR10Q1	HGNC Symbol	0.347101	0.000655154
ENSECAG00000006374	ENSG00000169488	OR4K15	HGNC Symbol	0.347101	0.000655154
ENSECAG00000006404	ENSG00000124564	SLC17A3	HGNC Symbol	0.347101	0.000655154
ENSECAG00000006473	ENSG00000175398	OR10P1	HGNC Symbol	0.347101	0.000655154
ENSECAG00000006475	ENSG00000105640	RPL18A	HGNC Symbol	0.347101	0.000655154
ENSECAG00000006490	ENSG00000169484	OR4K14	HGNC Symbol	0.347101	0.000655154
ENSECAG00000006499	ENSG00000165370	GPR101	HGNC Symbol	0.347101	0.000655154
ENSECAG00000006516	ENSG00000134595	SOX3	HGNC Symbol	0.347101	0.000655154
ENSECAG00000006536	ENSG00000212122	TSSK1B	HGNC Symbol	0.347101	0.000655154
ENSECAG00000006548	ENSG00000173699	SPATA3	HGNC Symbol	0.347101	0.000655154
ENSECAG00000006553	ENSG00000140835	CHST4	HGNC Symbol	0.347101	0.000655154
ENSECAG00000006568	ENSG00000196850	PPTC7	HGNC Symbol	0.496968	0.000655154
ENSECAG00000006569	ENSG00000173702	MUC13	HGNC Symbol	0.347101	0.000655154
ENSECAG00000006608	ENSG00000176253	OR4K13	HGNC Symbol	0.347101	0.000655154
ENSECAG00000006635	ENSG00000184394	OR4N5	HGNC Symbol	0.347101	0.000655154
ENSECAG00000006655	ENSG00000180708	OR10K2	HGNC Symbol	0.347101	0.000655154
ENSECAG00000006671	ENSG00000198092	TMPRSS11F	HGNC Symbol	0.347101	0.000655154
ENSECAG00000006673	ENSG00000168131	OR2B2	HGNC Symbol	0.347101	0.000655154
ENSECAG00000006686	ENSG00000146918	NCAPG2	HGNC Symbol	0.347101	0.000655154
ENSECAG00000006735	ENSG00000112462	OR12D3	HGNC Symbol	0.347101	0.000655154
ENSECAG00000006748	ENSG00000102763	VWA8	HGNC Symbol	0.343467	0.000655154
ENSECAG00000006764	ENSG00000115009	CCL20	HGNC Symbol	0.347101	0.000655154
ENSECAG00000006770	ENSG00000149124	GLYAT	HGNC Symbol	0.347101	0.000655154
ENSECAG00000006777	ENSG00000171811	CFAP46	HGNC Symbol	0.347101	0.000655154
ENSECAG00000006789	ENSG00000089472	HEPH	HGNC Symbol	0.347101	0.000655154
ENSECAG00000006820	ENSG00000232125	DYTN	HGNC Symbol	0.347101	0.000655154
ENSECAG00000006828	ENSG00000166347	CYB5A	HGNC Symbol	0.347101	0.000655154
ENSECAG00000006835	ENSG00000099958	DERL3	HGNC Symbol	0.347101	0.000655154
ENSECAG00000006853	ENSG00000213886	UBD	HGNC Symbol	0.478565	0.000655154
ENSECAG00000006871	ENSG00000174957	OR5J2	HGNC Symbol	0.347101	0.000655154
ENSECAG00000006879	ENSG00000127472	PLA2G5	HGNC Symbol	0.347101	0.000655154
ENSECAG00000006882	ENSG00000166884	OR4D6	HGNC Symbol	0.347101	0.000655154
ENSECAG00000006903	ENSG00000176219	OR11H6	HGNC Symbol	0.347101	0.000655154
ENSECAG00000006927	ENSG00000172772	OR10W1	HGNC Symbol	0.347101	0.000655154
ENSECAG00000006939	ENSG00000186306	OR10T2	HGNC Symbol	0.347101	0.000655154
ENSECAG00000006962	ENSG00000159337	PLA2G4D	HGNC Symbol	0.347101	0.000655154
ENSECAG00000006988	ENSG00000184524	CEND1	HGNC Symbol	0.347101	0.000655154
ENSECAG00000006991	ENSG00000261371	PECAM1	HGNC Symbol	0.42945	0.000655154
ENSECAG00000007031	ENSG00000197768	C9orf173	HGNC Symbol	0.347101	0.000655154
ENSECAG00000007033	ENSG00000181785	OR5AS1	HGNC Symbol	0.347101	0.000655154
ENSECAG00000007034	ENSG00000186513	OR9Q2	HGNC Symbol	0.347101	0.000655154
ENSECAG00000007035	ENSG00000172320	OR5A1	HGNC Symbol	0.347101	0.000655154
ENSECAG00000007048	ENSG00000205359	SLCO6A1	HGNC Symbol	0.347101	0.000655154
ENSECAG00000007069	ENSG00000137822	TUBGCP4	HGNC Symbol	-0.461239	0.000655154
ENSECAG00000007091	ENSG00000172154	OR8I2	HGNC Symbol	0.347101	0.000655154
ENSECAG00000007121	ENSG00000176246	OR4L1	HGNC Symbol	0.347101	0.000655154
ENSECAG00000007127	ENSG00000122254	HS3ST2	HGNC Symbol	0.347101	0.000655154
ENSECAG00000007137	ENSG00000205029	OR5D16	HGNC Symbol	0.347101	0.000655154
ENSECAG00000007138	ENSG00000112175	BMP5	HGNC Symbol	0.547609	0.000655154
ENSECAG00000007145	ENSG00000177706	FAM20C	HGNC Symbol	-0.414655	0.000655154
ENSECAG00000007168	ENSG00000196383	OR4Q2	HGNC Symbol	0.347101	0.000655154
ENSECAG00000007169	ENSG00000006555	TTC22	HGNC Symbol	0.347101	0.000655154
ENSECAG00000007188	ENSG00000197309	OR10D3	HGNC Symbol	0.347101	0.000655154
ENSECAG00000007215	ENSG00000171561	OR2AT4	HGNC Symbol	0.347101	0.000655154
ENSECAG00000007216	ENSG00000181585	TMIE	HGNC Symbol	0.347101	0.000655154
ENSECAG00000007217	ENSG00000254658	OR8J2	HGNC Symbol	0.347101	0.000655154
ENSECAG00000007219	ENSG00000237388	OR4A47	HGNC Symbol	0.347101	0.000655154
ENSECAG00000007220	ENSG00000163909	HEYL	HGNC Symbol	0.445092	0.000655154
ENSECAG00000007241	ENSG00000101327	PDYN	HGNC Symbol	0.347101	0.000655154
ENSECAG00000007247	ENSG00000073331	ALPK1	HGNC Symbol	0.347101	0.000655154
ENSECAG00000007263	ENSG00000172640	OR10AD1	HGNC Symbol	0.347101	0.000655154
ENSECAG00000007307	ENSG00000181752	OR8K5	HGNC Symbol	0.347101	0.000655154
ENSECAG00000007324	ENSG00000168505	GBX2	HGNC Symbol	0.347101	0.000655154
ENSECAG00000007327	ENSG00000170498	KISS1	HGNC Symbol	0.347101	0.000655154
ENSECAG00000007331	ENSG00000146006	LRRTM2	HGNC Symbol	0.347101	0.000655154
ENSECAG00000007335	ENSG00000162753	SLC9C2	HGNC Symbol	0.347101	0.000655154
ENSECAG00000007360	ENSG00000144583	2004-03-01	HGNC Symbol	0.347101	0.000655154
ENSECAG00000007364	ENSG00000093010	COMT	EntrezGene	0.347101	0.000655154
ENSECAG00000007365	ENSG00000165359	DDX26B	HGNC Symbol	0.356218	0.000655154
ENSECAG00000007370	ENSG00000172365	OR5B2	HGNC Symbol	0.347101	0.000655154
ENSECAG00000007372	ENSG00000072080	SPP2	HGNC Symbol	0.347101	0.000655154
ENSECAG00000007378	ENSG00000156411	C14orf2	HGNC Symbol	0.428202	0.000655154
ENSECAG00000007390	ENSG00000172199	OR8U1	HGNC Symbol	0.347101	0.000655154
ENSECAG00000007438	ENSG00000146216	TTBK1	HGNC Symbol	0.347101	0.000655154
ENSECAG00000007449	ENSG00000204179	PTPN20	HGNC Symbol	0.347101	0.000655154
ENSECAG00000007458	ENSG00000184148	SPRR4	HGNC Symbol	0.347101	0.000655154
ENSECAG00000007472	ENSG00000124657	OR2B6	HGNC Symbol	0.347101	0.000655154
ENSECAG00000007514	ENSG00000100565	LRRC74A	HGNC Symbol	0.347101	0.000655154
ENSECAG00000007545	ENSG00000101335	MYL9	HGNC Symbol	-0.536751	0.000655154
ENSECAG00000007550	ENSG00000179468	OR9A2	HGNC Symbol	0.347101	0.000655154
ENSECAG00000007552	ENSG00000188266	HYKK	HGNC Symbol	0.514774	0.000655154
ENSECAG00000007583	ENSG00000160886	LY6K	HGNC Symbol	0.347101	0.000655154
ENSECAG00000007588	ENSG00000124882	EREG	HGNC Symbol	0.347101	0.000655154
ENSECAG00000007649	ENSG00000151962	RBM46	HGNC Symbol	0.347101	0.000655154
ENSECAG00000007659	ENSG00000069018	TRPC7	HGNC Symbol	0.347101	0.000655154
ENSECAG00000007664	ENSG00000203786	KPRP	HGNC Symbol	0.347101	0.000655154
ENSECAG00000007670	ENSG00000163217	BMP10	HGNC Symbol	0.347101	0.000655154
ENSECAG00000007674	ENSG00000103599	IQCH	HGNC Symbol	0.347101	0.000655154
ENSECAG00000007691	ENSG00000225556	C2CD4D	HGNC Symbol	0.347101	0.000655154
ENSECAG00000007701	ENSG00000133640	LRRIQ1	HGNC Symbol	0.347101	0.000655154
ENSECAG00000007749	ENSG00000197376	OR8S1	HGNC Symbol	0.347101	0.000655154
ENSECAG00000007772	ENSG00000179674	ARL14	HGNC Symbol	0.347101	0.000655154
ENSECAG00000007784	ENSG00000174914	OR9G1	HGNC Symbol	0.347101	0.000655154
ENSECAG00000007786	ENSG00000115474	KCNJ13	HGNC Symbol	0.347101	0.000655154
ENSECAG00000007788	ENSG00000168899	VAMP5	HGNC Symbol	-0.327174	0.000655154
ENSECAG00000007800	ENSG00000117868	ESYT2	HGNC Symbol	0.347101	0.000655154
ENSECAG00000007819	ENSG00000198283	OR5B21	HGNC Symbol	0.347101	0.000655154
ENSECAG00000007825	ENSG00000110680	CALCA	EntrezGene	0.347101	0.000655154
ENSECAG00000007840	ENSG00000164438	TLX3	HGNC Symbol	0.347101	0.000655154
ENSECAG00000007841	ENSG00000111249	CUX2	HGNC Symbol	0.347101	0.000655154
ENSECAG00000007855	ENSG00000112238	PRDM13	HGNC Symbol	0.347101	0.000655154
ENSECAG00000007862	ENSG00000132703	APCS	HGNC Symbol	0.347101	0.000655154
ENSECAG00000007865	ENSG00000113600	C9	EntrezGene	0.347101	0.000655154
ENSECAG00000007899	ENSG00000125850	OVOL2	HGNC Symbol	0.347101	0.000655154
ENSECAG00000007931	ENSG00000145113	MUC4	HGNC Symbol	0.347101	0.000655154
ENSECAG00000007932	ENSG00000187612	OR5W2	HGNC Symbol	0.347101	0.000655154
ENSECAG00000007939	ENSG00000106018	VIPR2	HGNC Symbol	0.347101	0.000655154
ENSECAG00000007966	ENSG00000158092	NCK1	HGNC Symbol	-0.505615	0.000655154
ENSECAG00000007994	ENSG00000164458	T	HGNC Symbol	0.347101	0.000655154
ENSECAG00000008005	ENSG00000105221	AKT2	HGNC Symbol	0.349765	0.000655154
ENSECAG00000008006	ENSG00000172482	AGXT	HGNC Symbol	0.347101	0.000655154
ENSECAG00000008041	ENSG00000168675	LDLRAD4	HGNC Symbol	-0.354061	0.000655154
ENSECAG00000008078	ENSG00000142538	PTH2	HGNC Symbol	0.347101	0.000655154
ENSECAG00000008090	ENSG00000221855	TAS2R41	HGNC Symbol	0.347101	0.000655154
ENSECAG00000008172	ENSG00000159224	GIP	HGNC Symbol	0.347101	0.000655154
ENSECAG00000008189	ENSG00000174343	CHRNA9	HGNC Symbol	0.347101	0.000655154
ENSECAG00000008194	ENSG00000167470	MIDN	HGNC Symbol	0.347101	0.000655154
ENSECAG00000008207	ENSG00000196778	OR52K1	HGNC Symbol	0.347101	0.000655154
ENSECAG00000008243	ENSG00000127377	CRYGN	HGNC Symbol	-1.02936	0.000655154
ENSECAG00000008245	ENSG00000154478	GPR26	HGNC Symbol	0.347101	0.000655154
ENSECAG00000008256	ENSG00000187908	DMBT1	HGNC Symbol	0.347101	0.000655154
ENSECAG00000008262	ENSG00000076928	ARHGEF1	HGNC Symbol	0.347101	0.000655154
ENSECAG00000008323	ENSG00000197790	OR52M1	HGNC Symbol	0.347101	0.000655154
ENSECAG00000008324	ENSG00000145826	LECT2	HGNC Symbol	0.347101	0.000655154
ENSECAG00000008343	ENSG00000106331	PAX4	HGNC Symbol	0.347101	0.000655154
ENSECAG00000008369	ENSG00000130675	MNX1	HGNC Symbol	0.347101	0.000655154
ENSECAG00000008371	ENSG00000166359	WDR88	HGNC Symbol	0.347101	0.000655154
ENSECAG00000008398	ENSG00000110887	DAO	HGNC Symbol	0.347101	0.000655154
ENSECAG00000008418	ENSG00000140519	RHCG	HGNC Symbol	0.572834	0.000655154
ENSECAG00000008429	ENSG00000169064	ZBBX	HGNC Symbol	0.347101	0.000655154
ENSECAG00000008443	ENSG00000182087	TMEM259	HGNC Symbol	0.347101	0.000655154
ENSECAG00000008463	ENSG00000160994	CCDC105	HGNC Symbol	0.347101	0.000655154
ENSECAG00000008473	ENSG00000174775	HRAS	HGNC Symbol	-0.400367	0.000655154
ENSECAG00000008491	ENSG00000123977	DAW1	HGNC Symbol	0.406313	0.000655154
ENSECAG00000008514	ENSG00000154518	ATP5G3	HGNC Symbol	0.498084	0.000655154
ENSECAG00000008581	ENSG00000218819	TDRD15	HGNC Symbol	0.347101	0.000655154
ENSECAG00000008592	ENSG00000204007	GLT6D1	HGNC Symbol	0.347101	0.000655154
ENSECAG00000008595	ENSG00000198822	GRM3	HGNC Symbol	0.347101	0.000655154
ENSECAG00000008598	ENSG00000105556	MIER2	HGNC Symbol	0.347101	0.000655154
ENSECAG00000008600	ENSG00000084674	APOB	HGNC Symbol	0.404097	0.000655154
ENSECAG00000008629	ENSG00000187821	HELT	HGNC Symbol	0.347101	0.000655154
ENSECAG00000008648	ENSG00000141934	PLPP2	HGNC Symbol	0.347101	0.000655154
ENSECAG00000008697	ENSG00000183597	TANGO2	HGNC Symbol	0.347101	0.000655154
ENSECAG00000008715	ENSG00000175348	TMEM9B	HGNC Symbol	-0.323231	0.000655154
ENSECAG00000008728	ENSG00000144852	NR1I2	HGNC Symbol	0.347101	0.000655154
ENSECAG00000008776	ENSG00000187624	C17orf97	HGNC Symbol	0.347101	0.000655154
ENSECAG00000008784	ENSG00000101445	PPP1R16B	HGNC Symbol	0.592843	0.000655154
ENSECAG00000008806	ENSG00000102239	BRS3	HGNC Symbol	0.347101	0.000655154
ENSECAG00000008856	ENSG00000135517	MIP	HGNC Symbol	0.347101	0.000655154
ENSECAG00000008872	ENSG00000268223	ARL14EPL	HGNC Symbol	0.347101	0.000655154
ENSECAG00000008907	ENSG00000100372	SLC25A17	HGNC Symbol	-0.385962	0.000655154
ENSECAG00000008921	ENSG00000155890	TRIM42	HGNC Symbol	0.347101	0.000655154
ENSECAG00000008982	ENSG00000175985	PLEKHD1	HGNC Symbol	-1.2507	0.000655154
ENSECAG00000008988	ENSG00000169676	DRD5	HGNC Symbol	0.347101	0.000655154
ENSECAG00000009070	ENSG00000204033	LRIT2	HGNC Symbol	0.347101	0.000655154
ENSECAG00000009139	ENSG00000001626	CFTR	EntrezGene	0.347101	0.000655154
ENSECAG00000009145	ENSG00000077549	CAPZB	HGNC Symbol	-0.347275	0.000655154
ENSECAG00000009147	ENSG00000124092	CTCFL	HGNC Symbol	0.347101	0.000655154
ENSECAG00000009153	ENSG00000163219	ARHGAP25	HGNC Symbol	0.459723	0.000655154
ENSECAG00000009158	ENSG00000184489	PTP4A3	HGNC Symbol	0.40644	0.000655154
ENSECAG00000009203	ENSG00000167757	KLK11	HGNC Symbol	0.347101	0.000655154
ENSECAG00000009208	ENSG00000141434	MEP1B	HGNC Symbol	0.347101	0.000655154
ENSECAG00000009237	ENSG00000268629	TEX13A	HGNC Symbol	0.347101	0.000655154
ENSECAG00000009238	ENSG00000145832	SLC25A48	HGNC Symbol	0.347101	0.000655154
ENSECAG00000009241	ENSG00000073008	PVR	HGNC Symbol	0.666566	0.000655154
ENSECAG00000009244	ENSG00000125618	PAX8	HGNC Symbol	0.347101	0.000655154
ENSECAG00000009245	ENSG00000184345	IQCF2	HGNC Symbol	0.347101	0.000655154
ENSECAG00000009252	ENSG00000182870	GALNT9	HGNC Symbol	0.347101	0.000655154
ENSECAG00000009283	ENSG00000178150	ZNF114	HGNC Symbol	0.966565	0.000655154
ENSECAG00000009293	ENSG00000110108	TMEM109	HGNC Symbol	-0.347691	0.000655154
ENSECAG00000009295	ENSG00000128191	DGCR8	HGNC Symbol	0.347101	0.000655154
ENSECAG00000009297	ENSG00000152952	PLOD2	HGNC Symbol	0.609124	0.000655154
ENSECAG00000009317	ENSG00000151176	PLBD2	HGNC Symbol	-0.437051	0.000655154
ENSECAG00000009323	ENSG00000262814	MRPL12	HGNC Symbol	0.362052	0.000655154
ENSECAG00000009334	ENSG00000088386	SLC15A1	HGNC Symbol	0.347101	0.000655154
ENSECAG00000009338	ENSG00000112812	PRSS16	HGNC Symbol	0.347101	0.000655154
ENSECAG00000009342	ENSG00000156194	PPEF2	HGNC Symbol	0.347101	0.000655154
ENSECAG00000009351	ENSG00000180264	ADGRD2	HGNC Symbol	0.347101	0.000655154
ENSECAG00000009366	ENSG00000125869	LAMP5	HGNC Symbol	0.347101	0.000655154
ENSECAG00000009384	ENSG00000123119	NECAB1	HGNC Symbol	0.347101	0.000655154
ENSECAG00000009405	ENSG00000106689	LHX2	HGNC Symbol	0.347101	0.000655154
ENSECAG00000009423	ENSG00000171540	OTP	HGNC Symbol	0.407743	0.000655154
ENSECAG00000009434	ENSG00000138068	SULT6B1	HGNC Symbol	0.405345	0.000655154
ENSECAG00000009436	ENSG00000004961	HCCS	HGNC Symbol	0.39861	0.000655154
ENSECAG00000009446	ENSG00000175535	PNLIP	EntrezGene	0.347101	0.000655154
ENSECAG00000009450	ENSG00000132437	DDC	HGNC Symbol	-1.22143	0.000655154
ENSECAG00000009460	ENSG00000198400	NTRK1	HGNC Symbol	0.347101	0.000655154
ENSECAG00000009465	ENSG00000085644	ZNF213	HGNC Symbol	-0.47466	0.000655154
ENSECAG00000009475	ENSG00000148600	CDHR1	HGNC Symbol	0.347101	0.000655154
ENSECAG00000009487	ENSG00000167863	ATP5H	HGNC Symbol	0.412593	0.000655154
ENSECAG00000009526	ENSG00000186710	CFAP73	HGNC Symbol	0.347101	0.000655154
ENSECAG00000009548	ENSG00000186452	TMPRSS12	HGNC Symbol	0.347101	0.000655154
ENSECAG00000009565	ENSG00000230873	STMND1	HGNC Symbol	0.347101	0.000655154
ENSECAG00000009575	ENSG00000211891	IGHE	HGNC Symbol	0.347101	0.000655154
ENSECAG00000009598	ENSG00000177468	OLIG3	HGNC Symbol	0.347101	0.000655154
ENSECAG00000009612	ENSG00000146425	DYNLT1	HGNC Symbol	-0.340109	0.000655154
ENSECAG00000009657	ENSG00000164107	HAND2	HGNC Symbol	0.347101	0.000655154
ENSECAG00000009658	ENSG00000182979	MTA1	HGNC Symbol	0.347101	0.000655154
ENSECAG00000009674	ENSG00000196415	PRTN3	HGNC Symbol	0.347101	0.000655154
ENSECAG00000009681	ENSG00000117501	MROH9	HGNC Symbol	0.347101	0.000655154
ENSECAG00000009683	ENSG00000129946	SHC2	HGNC Symbol	0.347101	0.000655154
ENSECAG00000009723	ENSG00000159217	IGF2BP1	HGNC Symbol	0.347101	0.000655154
ENSECAG00000009731	ENSG00000186583	SPATC1	HGNC Symbol	0.347101	0.000655154
ENSECAG00000009732	ENSG00000169194	IL13	HGNC Symbol	0.347101	0.000655154
ENSECAG00000009737	ENSG00000124391	IL17C	HGNC Symbol	0.347101	0.000655154
ENSECAG00000009745	ENSG00000048545	GUCA1A	HGNC Symbol	0.347101	0.000655154
ENSECAG00000009748	ENSG00000095627	TDRD1	HGNC Symbol	0.347101	0.000655154
ENSECAG00000009815	ENSG00000164123	C4orf45	HGNC Symbol	0.347101	0.000655154
ENSECAG00000009820	ENSG00000122133	PAEP	EntrezGene	0.347101	0.000655154
ENSECAG00000009837	ENSG00000135222	CSN2	EntrezGene	0.347101	0.000655154
ENSECAG00000009841	ENSG00000121057	AKAP1	HGNC Symbol	0.387267	0.000655154
ENSECAG00000009850	ENSG00000164326	CARTPT	HGNC Symbol	0.347101	0.000655154
ENSECAG00000009870	ENSG00000008382	MPND	HGNC Symbol	0.347101	0.000655154
ENSECAG00000009876	ENSG00000185608	MRPL40	HGNC Symbol	0.347101	0.000655154
ENSECAG00000009931	ENSG00000125903	DEFB129	HGNC Symbol	0.347101	0.000655154
ENSECAG00000009941	ENSG00000119408	NEK6	HGNC Symbol	0.354829	0.000655154
ENSECAG00000009959	ENSG00000112406	HECA	HGNC Symbol	0.347101	0.000655154
ENSECAG00000009965	ENSG00000102243	VGLL1	HGNC Symbol	0.347101	0.000655154
ENSECAG00000010018	ENSG00000176945	MUC20	HGNC Symbol	0.347101	0.000655154
ENSECAG00000010019	ENSG00000136159	NUDT15	HGNC Symbol	0.365259	0.000655154
ENSECAG00000010032	ENSG00000150750	C11orf53	HGNC Symbol	0.347101	0.000655154
ENSECAG00000010049	ENSG00000181778	TMEM252	HGNC Symbol	0.404097	0.000655154
ENSECAG00000010057	ENSG00000164440	TXLNB	HGNC Symbol	0.347101	0.000655154
ENSECAG00000010083	ENSG00000171560	FGA	HGNC Symbol	0.347101	0.000655154
ENSECAG00000010098	ENSG00000158555	GDPD5	HGNC Symbol	-0.676143	0.000655154
ENSECAG00000010115	ENSG00000139865	TTC6	HGNC Symbol	0.347101	0.000655154
ENSECAG00000010124	ENSG00000070031	SCT	HGNC Symbol	0.347101	0.000655154
ENSECAG00000010125	ENSG00000107831	FGF8	HGNC Symbol	0.347101	0.000655154
ENSECAG00000010203	ENSG00000141873	SLC39A3	HGNC Symbol	0.347101	0.000655154
ENSECAG00000010214	ENSG00000152254	G6PC2	HGNC Symbol	0.347101	0.000655154
ENSECAG00000010223	ENSG00000100346	CACNA1I	HGNC Symbol	0.347101	0.000655154
ENSECAG00000010280	ENSG00000166006	KCNC2	HGNC Symbol	0.347101	0.000655154
ENSECAG00000010317	ENSG00000138308	PLA2G12B	HGNC Symbol	0.347101	0.000655154
ENSECAG00000010339	ENSG00000136869	TLR4	EntrezGene	0.465675	0.000655154
ENSECAG00000010341	ENSG00000188817	SNTN	HGNC Symbol	0.347101	0.000655154
ENSECAG00000010353	ENSG00000169330	KIAA1024	HGNC Symbol	0.347101	0.000655154
ENSECAG00000010376	ENSG00000105392	CRX	HGNC Symbol	0.347101	0.000655154
ENSECAG00000010381	ENSG00000104969	SGTA	HGNC Symbol	0.347101	0.000655154
ENSECAG00000010385	ENSG00000105976	MET	EntrezGene	-0.552357	0.000655154
ENSECAG00000010386	ENSG00000021826	CPS1	HGNC Symbol	0.347101	0.000655154
ENSECAG00000010403	ENSG00000143032	BARHL2	HGNC Symbol	0.347101	0.000655154
ENSECAG00000010416	ENSG00000212657	KRTAP16-1	HGNC Symbol	0.347101	0.000655154
ENSECAG00000010424	ENSG00000148584	A1CF	HGNC Symbol	0.347101	0.000655154
ENSECAG00000010479	ENSG00000156515	HK1	HGNC Symbol	0.391316	0.000655154
ENSECAG00000010481	ENSG00000145321	GC	HGNC Symbol	0.347101	0.000655154
ENSECAG00000010485	ENSG00000105370	LIM2	HGNC Symbol	0.934995	0.000655154
ENSECAG00000010486	ENSG00000178965	ERICH3	HGNC Symbol	0.406661	0.000655154
ENSECAG00000010504	ENSG00000165131	C7orf34	HGNC Symbol	0.347101	0.000655154
ENSECAG00000010549	ENSG00000115419	GLS	HGNC Symbol	0.336466	0.000655154
ENSECAG00000010604	ENSG00000135625	EGR4	HGNC Symbol	0.347101	0.000655154
ENSECAG00000010651	ENSG00000171611	PTCRA	HGNC Symbol	0.347101	0.000655154
ENSECAG00000010677	ENSG00000188306	LRRIQ4	HGNC Symbol	0.347101	0.000655154
ENSECAG00000010695	ENSG00000105550	FGF21	HGNC Symbol	0.347101	0.000655154
ENSECAG00000010697	ENSG00000116996	ZP4	HGNC Symbol	0.347101	0.000655154
ENSECAG00000010705	ENSG00000153802	TMPRSS11D	HGNC Symbol	0.347101	0.000655154
ENSECAG00000010741	ENSG00000138798	EGF	HGNC Symbol	-0.778066	0.000655154
ENSECAG00000010767	ENSG00000125510	OPRL1	HGNC Symbol	0.347101	0.000655154
ENSECAG00000010794	ENSG00000118434	SPACA1	HGNC Symbol	0.347101	0.000655154
ENSECAG00000010831	ENSG00000151475	SLC25A31	HGNC Symbol	0.347101	0.000655154
ENSECAG00000010860	ENSG00000102837	OLFM4	HGNC Symbol	0.347101	0.000655154
ENSECAG00000010866	ENSG00000175877	WBSCR28	HGNC Symbol	0.480485	0.000655154
ENSECAG00000010870	ENSG00000147223	RIPPLY1	HGNC Symbol	0.347101	0.000655154
ENSECAG00000010873	ENSG00000143771	CNIH4	HGNC Symbol	-0.388924	0.000655154
ENSECAG00000010877	ENSG00000138002	IFT172	HGNC Symbol	0.356794	0.000655154
ENSECAG00000010883	ENSG00000182187	CRYGB	HGNC Symbol	0.347101	0.000655154
ENSECAG00000010891	ENSG00000105755	ETHE1	HGNC Symbol	0.396475	0.000655154
ENSECAG00000010923	ENSG00000092345	DAZL	HGNC Symbol	0.347101	0.000655154
ENSECAG00000010988	ENSG00000186973	FAM183A	HGNC Symbol	0.347101	0.000655154
ENSECAG00000010998	ENSG00000152954	NRSN1	HGNC Symbol	0.347101	0.000655154
ENSECAG00000011002	ENSG00000154438	ASZ1	EntrezGene	0.347101	0.000655154
ENSECAG00000011018	ENSG00000205835	GMNC	HGNC Symbol	0.347101	0.000655154
ENSECAG00000011021	ENSG00000101247	NDUFAF5	HGNC Symbol	0.42545	0.000655154
ENSECAG00000011049	ENSG00000124812	CRISP1	HGNC Symbol	0.347101	0.000655154
ENSECAG00000011062	ENSG00000070010	UFD1L	HGNC Symbol	0.347101	0.000655154
ENSECAG00000011119	ENSG00000177511	ST8SIA3	HGNC Symbol	0.347101	0.000655154
ENSECAG00000011162	ENSG00000106541	AGR2	HGNC Symbol	-1.18003	0.000655154
ENSECAG00000011166	ENSG00000163630	SYNPR	HGNC Symbol	0.404097	0.000655154
ENSECAG00000011169	ENSG00000196711	FAM150A	HGNC Symbol	0.347101	0.000655154
ENSECAG00000011223	ENSG00000019991	HGF	HGNC Symbol	0.63308	0.000655154
ENSECAG00000011225	ENSG00000011083	SLC6A7	HGNC Symbol	0.347101	0.000655154
ENSECAG00000011252	ENSG00000124196	GTSF1L	HGNC Symbol	0.347101	0.000655154
ENSECAG00000011264	ENSG00000147041	SYTL5	HGNC Symbol	-1.18757	0.000655154
ENSECAG00000011274	ENSG00000144191	CNGA3	HGNC Symbol	0.347101	0.000655154
ENSECAG00000011279	ENSG00000139291	TMEM19	HGNC Symbol	0.347101	0.000655154
ENSECAG00000011295	ENSG00000173451	THAP2	HGNC Symbol	0.347101	0.000655154
ENSECAG00000011298	ENSG00000188334	BSPH1	HGNC Symbol	0.347101	0.000655154
ENSECAG00000011299	ENSG00000183066	WBP2NL	HGNC Symbol	0.347101	0.000655154
ENSECAG00000011318	ENSG00000118702	GHRH	HGNC Symbol	0.347101	0.000655154
ENSECAG00000011322	ENSG00000177189	RPS6KA3	HGNC Symbol	-0.338261	0.000655154
ENSECAG00000011334	ENSG00000103449	SALL1	HGNC Symbol	0.347101	0.000655154
ENSECAG00000011355	ENSG00000009790	TRAF3IP3	HGNC Symbol	-0.504289	0.000655154
ENSECAG00000011373	ENSG00000139151	PLCZ1	HGNC Symbol	0.347101	0.000655154
ENSECAG00000011375	ENSG00000147724	FAM135B	HGNC Symbol	0.347101	0.000655154
ENSECAG00000011397	ENSG00000206069	TMEM211	HGNC Symbol	0.405345	0.000655154
ENSECAG00000011431	ENSG00000186442	KRT3	HGNC Symbol	0.347101	0.000655154
ENSECAG00000011443	ENSG00000128266	GNAZ	HGNC Symbol	0.678205	0.000655154
ENSECAG00000011515	ENSG00000144644	GADL1	HGNC Symbol	-0.480342	0.000655154
ENSECAG00000011546	ENSG00000147488	ST18	HGNC Symbol	0.347101	0.000655154
ENSECAG00000011561	ENSG00000158104	HPD	HGNC Symbol	0.347101	0.000655154
ENSECAG00000011573	ENSG00000115423	DNAH6	HGNC Symbol	0.524888	0.000655154
ENSECAG00000011628	ENSG00000120094	HOXB1	HGNC Symbol	0.347101	0.000655154
ENSECAG00000011649	ENSG00000133124	IRS4	HGNC Symbol	0.347101	0.000655154
ENSECAG00000011739	ENSG00000137674	MMP20	HGNC Symbol	0.347101	0.000655154
ENSECAG00000011769	ENSG00000065268	WDR18	HGNC Symbol	0.347101	0.000655154
ENSECAG00000011779	ENSG00000116017	ARID3A	HGNC Symbol	0.347101	0.000655154
ENSECAG00000011781	ENSG00000170209	ANKK1	HGNC Symbol	0.347101	0.000655154
ENSECAG00000011788	ENSG00000093009	CDC45	HGNC Symbol	0.347101	0.000655154
ENSECAG00000011798	ENSG00000188157	AGRN	HGNC Symbol	0.347101	0.000655154
ENSECAG00000011859	ENSG00000123561	SERPINA7	HGNC Symbol	0.347101	0.000655154
ENSECAG00000011869	ENSG00000105255	FSD1	HGNC Symbol	0.347101	0.000655154
ENSECAG00000011877	ENSG00000196748	CLPSL2	HGNC Symbol	0.347101	0.000655154
ENSECAG00000011880	ENSG00000184108	TRIML1	HGNC Symbol	0.347101	0.000655154
ENSECAG00000011883	ENSG00000204140	CLPSL1	HGNC Symbol	0.347101	0.000655154
ENSECAG00000011884	ENSG00000159527	PGLYRP3	HGNC Symbol	0.347101	0.000655154
ENSECAG00000011900	ENSG00000185760	KCNQ5	HGNC Symbol	0.603853	0.000655154
ENSECAG00000011913	ENSG00000185982	DEFB128	HGNC Symbol	0.347101	0.000655154
ENSECAG00000011927	ENSG00000125788	DEFB126	HGNC Symbol	0.347101	0.000655154
ENSECAG00000011949	ENSG00000139292	LGR5	HGNC Symbol	0.347101	0.000655154
ENSECAG00000011963	ENSG00000095110	NXPE1	HGNC Symbol	0.347101	0.000655154
ENSECAG00000011980	ENSG00000172568	FNDC9	HGNC Symbol	0.347101	0.000655154
ENSECAG00000011997	ENSG00000169856	ONECUT1	HGNC Symbol	0.347101	0.000655154
ENSECAG00000012027	ENSG00000198216	CACNA1E	HGNC Symbol	0.347101	0.000655154
ENSECAG00000012049	ENSG00000183067	IGSF5	HGNC Symbol	0.347101	0.000655154
ENSECAG00000012056	ENSG00000175727	MLXIP	HGNC Symbol	-0.539728	0.000655154
ENSECAG00000012067	ENSG00000178591	DEFB125	HGNC Symbol	0.347101	0.000655154
ENSECAG00000012090	ENSG00000125815	CST8	HGNC Symbol	0.347101	0.000655154
ENSECAG00000012103	ENSG00000183092	BEGAIN	HGNC Symbol	0.517622	0.000655154
ENSECAG00000012114	ENSG00000086696	HSD17B2	HGNC Symbol	0.347101	0.000655154
ENSECAG00000012130	ENSG00000125975	C20orf173	HGNC Symbol	0.347101	0.000655154
ENSECAG00000012152	ENSG00000101938	CHRDL1	HGNC Symbol	-1.16311	0.000655154
ENSECAG00000012169	ENSG00000099624	ATP5D	HGNC Symbol	0.347101	0.000655154
ENSECAG00000012256	ENSG00000203970	DEFB110	HGNC Symbol	0.347101	0.000655154
ENSECAG00000012266	ENSG00000107949	BCCIP	HGNC Symbol	-0.330659	0.000655154
ENSECAG00000012269	ENSG00000213931	HBE1	HGNC Symbol	0.347101	0.000655154
ENSECAG00000012285	ENSG00000008197	TFAP2D	HGNC Symbol	0.347101	0.000655154
ENSECAG00000012303	ENSG00000170820	FSHR	HGNC Symbol	0.404097	0.000655154
ENSECAG00000012346	ENSG00000267467	APOC4	HGNC Symbol	0.347101	0.000655154
ENSECAG00000012355	ENSG00000196660	SLC30A10	HGNC Symbol	0.347101	0.000655154
ENSECAG00000012356	ENSG00000181781	ODF3L2	HGNC Symbol	0.347101	0.000655154
ENSECAG00000012360	ENSG00000157423	HYDIN	HGNC Symbol	0.347101	0.000655154
ENSECAG00000012367	ENSG00000167105	TMEM92	HGNC Symbol	0.347101	0.000655154
ENSECAG00000012384	ENSG00000099899	TRMT2A	HGNC Symbol	0.347101	0.000655154
ENSECAG00000012389	ENSG00000172270	BSG	HGNC Symbol	0.347101	0.000655154
ENSECAG00000012412	ENSG00000165724	ZMYND19	HGNC Symbol	-0.353452	0.000655154
ENSECAG00000012415	ENSG00000175325	PROP1	HGNC Symbol	0.347101	0.000655154
ENSECAG00000012443	ENSG00000170743	SYT9	HGNC Symbol	0.347101	0.000655154
ENSECAG00000012457	ENSG00000078579	FGF20	HGNC Symbol	0.347101	0.000655154
ENSECAG00000012468	ENSG00000178776	C5orf46	HGNC Symbol	0.347101	0.000655154
ENSECAG00000012480	ENSG00000144962	SPATA16	HGNC Symbol	0.347101	0.000655154
ENSECAG00000012482	ENSG00000179133	C10orf67	HGNC Symbol	0.347101	0.000655154
ENSECAG00000012504	ENSG00000184502	GAST	EntrezGene	0.347101	0.000655154
ENSECAG00000012528	ENSG00000105507	CABP5	HGNC Symbol	0.347101	0.000655154
ENSECAG00000012552	ENSG00000159625	DRC7	HGNC Symbol	0.347101	0.000655154
ENSECAG00000012554	ENSG00000163607	GTPBP8	HGNC Symbol	0.404758	0.000655154
ENSECAG00000012564	ENSG00000137707	BTG4	HGNC Symbol	0.406661	0.000655154
ENSECAG00000012581	ENSG00000118432	CNR1	HGNC Symbol	0.347101	0.000655154
ENSECAG00000012588	ENSG00000047579	DTNBP1	HGNC Symbol	-0.394583	0.000655154
ENSECAG00000012590	ENSG00000164266	SPINK1	HGNC Symbol	0.347101	0.000655154
ENSECAG00000012596	ENSG00000263761	GDF2	HGNC Symbol	0.347101	0.000655154
ENSECAG00000012608	ENSG00000172073	TEX37	HGNC Symbol	0.347101	0.000655154
ENSECAG00000012640	ENSG00000178690	DYNAP	HGNC Symbol	0.347101	0.000655154
ENSECAG00000012647	ENSG00000155087	ODF1	HGNC Symbol	0.347101	0.000655154
ENSECAG00000012656	ENSG00000129151	BBOX1	HGNC Symbol	-0.488852	0.000655154
ENSECAG00000012662	ENSG00000075213	SEMA3A	HGNC Symbol	-1.67897	0.000655154
ENSECAG00000012673	ENSG00000149452	SLC22A8	HGNC Symbol	0.347101	0.000655154
ENSECAG00000012690	ENSG00000188816	HMX2	HGNC Symbol	0.347101	0.000655154
ENSECAG00000012697	ENSG00000157330	C1orf158	HGNC Symbol	0.347101	0.000655154
ENSECAG00000012702	ENSG00000163736	PPBP	HGNC Symbol	0.347101	0.000655154
ENSECAG00000012711	ENSG00000168267	PTF1A	HGNC Symbol	0.347101	0.000655154
ENSECAG00000012785	ENSG00000211810	TRAV29DV5	HGNC Symbol	0.347101	0.000655154
ENSECAG00000012810	ENSG00000107854	TNKS2	HGNC Symbol	-0.419439	0.000655154
ENSECAG00000012846	ENSG00000109132	PHOX2B	HGNC Symbol	0.347101	0.000655154
ENSECAG00000012890	ENSG00000123064	DDX54	HGNC Symbol	-0.344152	0.000655154
ENSECAG00000012959	ENSG00000186190	BPIFB3	HGNC Symbol	0.347101	0.000655154
ENSECAG00000012979	ENSG00000163541	SUCLG1	HGNC Symbol	0.324867	0.000655154
ENSECAG00000012981	ENSG00000134200	TSHB	EntrezGene	0.347101	0.000655154
ENSECAG00000013006	ENSG00000234465	PINLYP	HGNC Symbol	0.347101	0.000655154
ENSECAG00000013014	ENSG00000259092	TRAV30	HGNC Symbol	0.347101	0.000655154
ENSECAG00000013021	ENSG00000168314	MOBP	HGNC Symbol	0.347101	0.000655154
ENSECAG00000013052	ENSG00000154227	CERS3	HGNC Symbol	0.347101	0.000655154
ENSECAG00000013061	ENSG00000154975	CA10	HGNC Symbol	0.347101	0.000655154
ENSECAG00000013068	ENSG00000187258	NPSR1	HGNC Symbol	0.347101	0.000655154
ENSECAG00000013072	ENSG00000148450	MSRB2	HGNC Symbol	0.413408	0.000655154
ENSECAG00000013099	ENSG00000179088	C12orf42	HGNC Symbol	0.347101	0.000655154
ENSECAG00000013103	ENSG00000006757	PNPLA4	HGNC Symbol	0.497271	0.000655154
ENSECAG00000013209	ENSG00000106536	POU6F2	HGNC Symbol	0.347101	0.000655154
ENSECAG00000013230	ENSG00000256870	SLC5A8	HGNC Symbol	0.347101	0.000655154
ENSECAG00000013280	ENSG00000188984	AADACL3	HGNC Symbol	0.459257	0.000655154
ENSECAG00000013287	ENSG00000170819	BFSP2	HGNC Symbol	0.347101	0.000655154
ENSECAG00000013290	ENSG00000188959	C9orf152	HGNC Symbol	0.347101	0.000655154
ENSECAG00000013342	ENSG00000107807	TLX1	HGNC Symbol	0.347101	0.000655154
ENSECAG00000013343	ENSG00000036565	SLC18A1	HGNC Symbol	0.347101	0.000655154
ENSECAG00000013365	ENSG00000164270	HTR4	EntrezGene	0.347101	0.000655154
ENSECAG00000013387	ENSG00000188064	WNT7B	HGNC Symbol	0.406313	0.000655154
ENSECAG00000013388	ENSG00000113905	HRG	HGNC Symbol	0.347101	0.000655154
ENSECAG00000013406	ENSG00000139800	ZIC5	HGNC Symbol	0.347101	0.000655154
ENSECAG00000013430	ENSG00000180613	GSX2	HGNC Symbol	0.347101	0.000655154
ENSECAG00000013432	ENSG00000163530	DPPA2	HGNC Symbol	0.347101	0.000655154
ENSECAG00000013435	ENSG00000089127	OAS1	HGNC Symbol	0.347101	0.000655154
ENSECAG00000013453	ENSG00000166960	CCDC178	HGNC Symbol	0.347101	0.000655154
ENSECAG00000013454	ENSG00000213619	NDUFS3	HGNC Symbol	0.386867	0.000655154
ENSECAG00000013458	ENSG00000112038	OPRM1	HGNC Symbol	0.347101	0.000655154
ENSECAG00000013465	ENSG00000144290	SLC4A10	HGNC Symbol	0.347101	0.000655154
ENSECAG00000013571	ENSG00000126856	PRDM7	HGNC Symbol	0.347101	0.000655154
ENSECAG00000013573	ENSG00000186474	KLK12	HGNC Symbol	0.347101	0.000655154
ENSECAG00000013576	ENSG00000165309	ARMC3	HGNC Symbol	0.347101	0.000655154
ENSECAG00000013586	ENSG00000146469	VIP	HGNC Symbol	0.347101	0.000655154
ENSECAG00000013594	ENSG00000171509	RXFP1	HGNC Symbol	-1.30327	0.000655154
ENSECAG00000013596	ENSG00000100341	PNPLA5	HGNC Symbol	0.347101	0.000655154
ENSECAG00000013602	ENSG00000258223	PRSS58	HGNC Symbol	0.347101	0.000655154
ENSECAG00000013609	ENSG00000101958	GLRA2	HGNC Symbol	0.347101	0.000655154
ENSECAG00000013614	ENSG00000178804	H1FOO	HGNC Symbol	0.347101	0.000655154
ENSECAG00000013619	ENSG00000159184	HOXB13	HGNC Symbol	0.347101	0.000655154
ENSECAG00000013634	ENSG00000189325	C6orf222	HGNC Symbol	0.347101	0.000655154
ENSECAG00000013637	ENSG00000197658	SLC22A24	HGNC Symbol	0.347101	0.000655154
ENSECAG00000013638	ENSG00000214866	DCDC2C	HGNC Symbol	0.347101	0.000655154
ENSECAG00000013680	ENSG00000196781	TLE1	HGNC Symbol	-0.716076	0.000655154
ENSECAG00000013699	ENSG00000157093	LYZL4	HGNC Symbol	0.347101	0.000655154
ENSECAG00000013709	ENSG00000163914	RHO	HGNC Symbol	0.874205	0.000655154
ENSECAG00000013711	ENSG00000104885	DOT1L	HGNC Symbol	-0.482281	0.000655154
ENSECAG00000013714	ENSG00000180053	NKX2-6	HGNC Symbol	0.347101	0.000655154
ENSECAG00000013719	ENSG00000204361	NXPE2	HGNC Symbol	0.347101	0.000655154
ENSECAG00000013720	ENSG00000198049	AVPR1B	HGNC Symbol	0.347101	0.000655154
ENSECAG00000013731	ENSG00000159167	STC1	HGNC Symbol	1.24757	0.000655154
ENSECAG00000013741	ENSG00000114487	MORC1	HGNC Symbol	0.347101	0.000655154
ENSECAG00000013746	ENSG00000164056	SPRY1	HGNC Symbol	0.331895	0.000655154
ENSECAG00000013750	ENSG00000186038	HTR3E	HGNC Symbol	0.347101	0.000655154
ENSECAG00000013752	ENSG00000136931	NR5A1	HGNC Symbol	0.347101	0.000655154
ENSECAG00000013784	ENSG00000187922	LCN10	HGNC Symbol	0.347101	0.000655154
ENSECAG00000013787	ENSG00000188620	HMX3	HGNC Symbol	0.347101	0.000655154
ENSECAG00000013801	ENSG00000170091	HMP19		0.347101	0.000655154
ENSECAG00000013802	ENSG00000162621	LRRC53	HGNC Symbol	0.347101	0.000655154
ENSECAG00000013805	ENSG00000135643	KCNMB4	HGNC Symbol	0.347101	0.000655154
ENSECAG00000013811	ENSG00000250305	KIAA1456	HGNC Symbol	0.347101	0.000655154
ENSECAG00000013861	ENSG00000169344	UMOD	HGNC Symbol	0.347101	0.000655154
ENSECAG00000013864	ENSG00000111596	CNOT2	HGNC Symbol	0.347101	0.000655154
ENSECAG00000013868	ENSG00000265203	RBP3	HGNC Symbol	0.347101	0.000655154
ENSECAG00000013896	ENSG00000216490	IFI30	HGNC Symbol	-0.410604	0.000655154
ENSECAG00000013935	ENSG00000132938	MTUS2	HGNC Symbol	-1.17247	0.000655154
ENSECAG00000013967	ENSG00000058335	RASGRF1	HGNC Symbol	0.347101	0.000655154
ENSECAG00000014004	ENSG00000187033	SAMD7	HGNC Symbol	0.347101	0.000655154
ENSECAG00000014012	ENSG00000145863	GABRA6	HGNC Symbol	0.347101	0.000655154
ENSECAG00000014022	ENSG00000168785	TSPAN5	HGNC Symbol	-1.32357	0.000655154
ENSECAG00000014023	ENSG00000073598	FNDC8	HGNC Symbol	0.347101	0.000655154
ENSECAG00000014034	ENSG00000197753	LHFPL5	HGNC Symbol	0.347101	0.000655154
ENSECAG00000014041	ENSG00000175121	WFDC5	HGNC Symbol	0.347101	0.000655154
ENSECAG00000014063	ENSG00000070413	DGCR2	HGNC Symbol	0.347101	0.000655154
ENSECAG00000014068	ENSG00000151360	ALLC	HGNC Symbol	0.347101	0.000655154
ENSECAG00000014097	ENSG00000187600	TMEM247	HGNC Symbol	0.347101	0.000655154
ENSECAG00000014102	ENSG00000205442	IZUMO3	HGNC Symbol	0.347101	0.000655154
ENSECAG00000014103	ENSG00000133105	RXFP2	EntrezGene	0.347101	0.000655154
ENSECAG00000014105	ENSG00000183760	ACP7	HGNC Symbol	0.347101	0.000655154
ENSECAG00000014126	ENSG00000156206	CFAP161	HGNC Symbol	0.463994	0.000655154
ENSECAG00000014143	ENSG00000187094	CCK	HGNC Symbol	0.347101	0.000655154
ENSECAG00000014190	ENSG00000166173	LARP6	HGNC Symbol	0.570184	0.000655154
ENSECAG00000014217	ENSG00000029725	RABEP1	HGNC Symbol	-0.429904	0.000655154
ENSECAG00000014220	ENSG00000178602	OTOS	HGNC Symbol	0.347101	0.000655154
ENSECAG00000014223	ENSG00000154162	CDH12	HGNC Symbol	0.347101	0.000655154
ENSECAG00000014257	ENSG00000165685	TMEM52B	HGNC Symbol	0.347101	0.000655154
ENSECAG00000014282	ENSG00000120937	NPPB	HGNC Symbol	0.347101	0.000655154
ENSECAG00000014295	ENSG00000124102	PI3	HGNC Symbol	0.347101	0.000655154
ENSECAG00000014318	ENSG00000126545	CSN1S1	EntrezGene	0.347101	0.000655154
ENSECAG00000014330	ENSG00000172115	CYCS	HGNC Symbol	0.463778	0.000655154
ENSECAG00000014341	ENSG00000166268	MYRFL	HGNC Symbol	0.347101	0.000655154
ENSECAG00000014348	ENSG00000167014	C15orf43	HGNC Symbol	0.406661	0.000655154
ENSECAG00000014382	ENSG00000184307	ZDHHC23	HGNC Symbol	0.594188	0.000655154
ENSECAG00000014417	ENSG00000170703	TTLL6	HGNC Symbol	0.347101	0.000655154
ENSECAG00000014418	ENSG00000094755	GABRP	HGNC Symbol	0.407743	0.000655154
ENSECAG00000014492	ENSG00000204022	LIPJ	HGNC Symbol	0.407743	0.000655154
ENSECAG00000014512	ENSG00000188958	UTS2B	HGNC Symbol	0.347101	0.000655154
ENSECAG00000014513	ENSG00000181634	TNFSF15	HGNC Symbol	0.347101	0.000655154
ENSECAG00000014545	ENSG00000146039	SLC17A4	HGNC Symbol	0.347101	0.000655154
ENSECAG00000014562	ENSG00000172461	FUT9	HGNC Symbol	0.347101	0.000655154
ENSECAG00000014597	ENSG00000232119	MCTS1	HGNC Symbol	0.422048	0.000655154
ENSECAG00000014608	ENSG00000163435	ELF3	HGNC Symbol	0.347101	0.000655154
ENSECAG00000014610	ENSG00000163704	PRRT3	HGNC Symbol	0.347101	0.000655154
ENSECAG00000014616	ENSG00000163728	TTC14	HGNC Symbol	-0.331366	0.000655154
ENSECAG00000014618	ENSG00000118245	TNP1	HGNC Symbol	0.347101	0.000655154
ENSECAG00000014630	ENSG00000166220	TBATA	HGNC Symbol	0.347101	0.000655154
ENSECAG00000014664	ENSG00000100056	DGCR14	HGNC Symbol	0.347101	0.000655154
ENSECAG00000014701	ENSG00000144118	RALB	HGNC Symbol	0.344592	0.000655154
ENSECAG00000014747	ENSG00000170613	FAM71B	HGNC Symbol	0.347101	0.000655154
ENSECAG00000014749	ENSG00000177689	MAGEB10	HGNC Symbol	0.347101	0.000655154
ENSECAG00000014758	ENSG00000140274	DUOXA2	HGNC Symbol	0.347101	0.000655154
ENSECAG00000014789	ENSG00000184999	SLC22A10	HGNC Symbol	0.347101	0.000655154
ENSECAG00000014845	ENSG00000166573	GALR1	HGNC Symbol	0.347101	0.000655154
ENSECAG00000014858	ENSG00000145192	AHSG	HGNC Symbol	0.347101	0.000655154
ENSECAG00000014878	ENSG00000013293	SLC7A14	HGNC Symbol	0.347101	0.000655154
ENSECAG00000014889	ENSG00000146678	IGFBP1	HGNC Symbol	0.347101	0.000655154
ENSECAG00000014892	ENSG00000175206	NPPA	EntrezGene	0.347101	0.000655154
ENSECAG00000014911	ENSG00000115266	APC2	HGNC Symbol	0.347101	0.000655154
ENSECAG00000014926	ENSG00000166902	MRPL16	HGNC Symbol	0.363664	0.000655154
ENSECAG00000014930	ENSG00000164363	SLC6A18	HGNC Symbol	0.347101	0.000655154
ENSECAG00000014942	ENSG00000127080	IPPK	HGNC Symbol	0.45707	0.000655154
ENSECAG00000014947	ENSG00000054277	OPN3	HGNC Symbol	0.676324	0.000655154
ENSECAG00000015021	ENSG00000106128	GHRHR	HGNC Symbol	0.607957	0.000655154
ENSECAG00000015025	ENSG00000131979	GCH1	HGNC Symbol	0.732186	0.000655154
ENSECAG00000015029	ENSG00000119699	TGFB3	HGNC Symbol	0.600973	0.000655154
ENSECAG00000015046	ENSG00000008196	TFAP2B	HGNC Symbol	0.347101	0.000655154
ENSECAG00000015058	ENSG00000163947	ARHGEF3	HGNC Symbol	0.462479	0.000655154
ENSECAG00000015069	ENSG00000134107	BHLHE40	HGNC Symbol	-0.656548	0.000655154
ENSECAG00000015113	ENSG00000131096	PYY	HGNC Symbol	0.347101	0.000655154
ENSECAG00000015152	ENSG00000170099	SERPINA6	HGNC Symbol	0.347101	0.000655154
ENSECAG00000015179	ENSG00000108849	PPY	HGNC Symbol	0.347101	0.000655154
ENSECAG00000015189	ENSG00000179813	FAM216B	HGNC Symbol	0.347101	0.000655154
ENSECAG00000015195	ENSG00000013016	EHD3	HGNC Symbol	-0.444452	0.000655154
ENSECAG00000015197	ENSG00000125912	NCLN	HGNC Symbol	0.347101	0.000655154
ENSECAG00000015207	ENSG00000203733	GJE1	HGNC Symbol	0.347101	0.000655154
ENSECAG00000015220	ENSG00000081277	PKP1	HGNC Symbol	-1.65382	0.000655154
ENSECAG00000015263	ENSG00000188992	LIPI	HGNC Symbol	0.347101	0.000655154
ENSECAG00000015280	ENSG00000100302	RASD2	HGNC Symbol	0.736395	0.000655154
ENSECAG00000015300	ENSG00000175664	TEX26	HGNC Symbol	0.347101	0.000655154
ENSECAG00000015308	ENSG00000166069	TMCO5A	HGNC Symbol	0.347101	0.000655154
ENSECAG00000015312	ENSG00000197273	GUCA2A	HGNC Symbol	0.347101	0.000655154
ENSECAG00000015325	ENSG00000114204	SERPINI2	HGNC Symbol	0.347101	0.000655154
ENSECAG00000015331	ENSG00000152767	FARP1	HGNC Symbol	0.409689	0.000655154
ENSECAG00000015332	ENSG00000140323	DISP2	HGNC Symbol	0.347101	0.000655154
ENSECAG00000015357	ENSG00000174358	SLC6A19	HGNC Symbol	0.347101	0.000655154
ENSECAG00000015372	ENSG00000188730	VWC2	HGNC Symbol	0.347101	0.000655154
ENSECAG00000015414	ENSG00000256463	SALL3	HGNC Symbol	0.347101	0.000655154
ENSECAG00000015434	ENSG00000165935	SMCO2	HGNC Symbol	0.347101	0.000655154
ENSECAG00000015439	ENSG00000173852	DPY19L1	HGNC Symbol	0.432346	0.000655154
ENSECAG00000015487	ENSG00000130592	LSP1	HGNC Symbol	0.347101	0.000655154
ENSECAG00000015494	ENSG00000130598	TNNI2	HGNC Symbol	0.347101	0.000655154
ENSECAG00000015495	ENSG00000221944	TIGD1	HGNC Symbol	0.347101	0.000655154
ENSECAG00000015501	ENSG00000138684	IL21	HGNC Symbol	0.347101	0.000655154
ENSECAG00000015509	ENSG00000149043	SYT8	HGNC Symbol	0.347101	0.000655154
ENSECAG00000015520	ENSG00000096088	PGC	HGNC Symbol	0.347101	0.000655154
ENSECAG00000015524	ENSG00000182508	LHFPL1	HGNC Symbol	0.406313	0.000655154
ENSECAG00000015549	ENSG00000134812	GIF	HGNC Symbol	0.347101	0.000655154
ENSECAG00000015557	ENSG00000135577	NMBR	HGNC Symbol	0.347101	0.000655154
ENSECAG00000015562	ENSG00000112337	SLC17A2	HGNC Symbol	0.347101	0.000655154
ENSECAG00000015592	ENSG00000173401	GLIPR1L1	HGNC Symbol	0.347101	0.000655154
ENSECAG00000015609	ENSG00000274588	DGKK	HGNC Symbol	0.347101	0.000655154
ENSECAG00000015612	ENSG00000185614	FAM212A	HGNC Symbol	-0.586375	0.000655154
ENSECAG00000015621	ENSG00000130762	ARHGEF16	HGNC Symbol	0.521239	0.000655154
ENSECAG00000015624	ENSG00000185056	C5orf47	HGNC Symbol	0.347101	0.000655154
ENSECAG00000015635	ENSG00000204856	FAM216A	HGNC Symbol	0.550583	0.000655154
ENSECAG00000015685	ENSG00000268089	GABRQ	HGNC Symbol	0.347101	0.000655154
ENSECAG00000015713	ENSG00000100191	SLC5A4	HGNC Symbol	0.347101	0.000655154
ENSECAG00000015729	ENSG00000116703	PDC	HGNC Symbol	0.405345	0.000655154
ENSECAG00000015735	ENSG00000203784	LELP1	HGNC Symbol	0.347101	0.000655154
ENSECAG00000015774	ENSG00000149507	OOSP2	HGNC Symbol	0.347101	0.000655154
ENSECAG00000015780	ENSG00000188778	ADRB3	HGNC Symbol	0.347101	0.000655154
ENSECAG00000015811	ENSG00000226807	MROH5	HGNC Symbol	0.45851	0.000655154
ENSECAG00000015839	ENSG00000204160	ZDHHC18	HGNC Symbol	-0.368581	0.000655154
ENSECAG00000015844	ENSG00000162714	ZNF496	HGNC Symbol	-0.365813	0.000655154
ENSECAG00000015851	ENSG00000141431	ASXL3	HGNC Symbol	0.347101	0.000655154
ENSECAG00000015852	ENSG00000169154	GOT1L1	HGNC Symbol	0.347101	0.000655154
ENSECAG00000015854	ENSG00000275410	HNF1B	HGNC Symbol	0.48221	0.000655154
ENSECAG00000015882	ENSG00000274529	SEBOX	HGNC Symbol	0.405345	0.000655154
ENSECAG00000015886	ENSG00000180424	DEFB123	HGNC Symbol	0.347101	0.000655154
ENSECAG00000015921	ENSG00000132297	HHLA1	HGNC Symbol	0.347101	0.000655154
ENSECAG00000015941	ENSG00000181355	OFCC1	HGNC Symbol	0.347101	0.000655154
ENSECAG00000015956	ENSG00000173452	TMEM196	HGNC Symbol	0.347101	0.000655154
ENSECAG00000015975	ENSG00000134115	CNTN6	HGNC Symbol	0.347101	0.000655154
ENSECAG00000015990	ENSG00000163586	FABP1	HGNC Symbol	0.347101	0.000655154
ENSECAG00000016043	ENSG00000100139	MICALL1	HGNC Symbol	-0.487994	0.000655154
ENSECAG00000016080	ENSG00000158445	KCNB1	HGNC Symbol	0.806046	0.000655154
ENSECAG00000016103	ENSG00000221838	AP4M1	HGNC Symbol	0.326618	0.000655154
ENSECAG00000016151	ENSG00000101204	CHRNA4	HGNC Symbol	0.347101	0.000655154
ENSECAG00000016201	ENSG00000071677	PRLH	HGNC Symbol	0.347101	0.000655154
ENSECAG00000016230	ENSG00000141642	ELAC1	HGNC Symbol	0.329732	0.000655154
ENSECAG00000016266	ENSG00000078295	ADCY2	HGNC Symbol	0.341443	0.000655154
ENSECAG00000016272	ENSG00000140932	CMTM2	HGNC Symbol	0.347101	0.000655154
ENSECAG00000016277	ENSG00000170624	SGCD	HGNC Symbol	-0.399582	0.000655154
ENSECAG00000016285	ENSG00000176302	FOXR1	HGNC Symbol	0.347101	0.000655154
ENSECAG00000016293	ENSG00000187556	NANOS3	HGNC Symbol	0.347101	0.000655154
ENSECAG00000016321	ENSG00000204583	LRCOL1	HGNC Symbol	0.347101	0.000655154
ENSECAG00000016322	ENSG00000019186	CYP24A1	HGNC Symbol	0.347101	0.000655154
ENSECAG00000016342	ENSG00000125831	CST11	HGNC Symbol	0.347101	0.000655154
ENSECAG00000016398	ENSG00000154007	ASB17	HGNC Symbol	0.347101	0.000655154
ENSECAG00000016409	ENSG00000160181	TFF2	HGNC Symbol	0.347101	0.000655154
ENSECAG00000016426	ENSG00000117500	TMED5	HGNC Symbol	-0.33291	0.000655154
ENSECAG00000016447	ENSG00000124831	LRRFIP1	HGNC Symbol	-0.415928	0.000655154
ENSECAG00000016450	ENSG00000248099	INSL3	HGNC Symbol	0.347101	0.000655154
ENSECAG00000016452	ENSG00000132000	PODNL1	HGNC Symbol	0.347101	0.000655154
ENSECAG00000016476	ENSG00000104142	VPS18	HGNC Symbol	-0.325505	0.000655154
ENSECAG00000016506	ENSG00000125207	PIWIL1	HGNC Symbol	0.347101	0.000655154
ENSECAG00000016514	ENSG00000165462	PHOX2A	HGNC Symbol	0.347101	0.000655154
ENSECAG00000016540	ENSG00000151577	DRD3	HGNC Symbol	0.347101	0.000655154
ENSECAG00000016559	ENSG00000120659	TNFSF11	HGNC Symbol	0.347101	0.000655154
ENSECAG00000016563	ENSG00000182378	PLCXD1	HGNC Symbol	0.347101	0.000655154
ENSECAG00000016571	ENSG00000132017	DCAF15	HGNC Symbol	0.347101	0.000655154
ENSECAG00000016574	ENSG00000275722	LYZL6	HGNC Symbol	0.347101	0.000655154
ENSECAG00000016578	ENSG00000198223	CSF2RA	HGNC Symbol	0.347101	0.000655154
ENSECAG00000016589	ENSG00000132005	RFX1	HGNC Symbol	0.347101	0.000655154
ENSECAG00000016602	ENSG00000168263	KCNV2	HGNC Symbol	0.347101	0.000655154
ENSECAG00000016639	ENSG00000164113	ADAD1	HGNC Symbol	0.347101	0.000655154
ENSECAG00000016642	ENSG00000130700	GATA5	HGNC Symbol	0.404097	0.000655154
ENSECAG00000016655	ENSG00000162078	ZG16B	HGNC Symbol	0.347101	0.000655154
ENSECAG00000016668	ENSG00000083838	ZNF446	HGNC Symbol	0.519221	0.000655154
ENSECAG00000016682	ENSG00000152214	RIT2	HGNC Symbol	0.347101	0.000655154
ENSECAG00000016698	ENSG00000204296	C6orf10	HGNC Symbol	0.347101	0.000655154
ENSECAG00000016795	ENSG00000168830	HTR1E	HGNC Symbol	0.347101	0.000655154
ENSECAG00000016803	ENSG00000211818	TRAV39	HGNC Symbol	0.347101	0.000655154
ENSECAG00000016858	ENSG00000179165	PXT1	HGNC Symbol	0.347101	0.000655154
ENSECAG00000016894	ENSG00000173728	C1orf100	HGNC Symbol	0.347101	0.000655154
ENSECAG00000016898	ENSG00000240065	PSMB9	HGNC Symbol	0.515832	0.000655154
ENSECAG00000016913	ENSG00000239642	MEIKIN	HGNC Symbol	0.347101	0.000655154
ENSECAG00000016915	ENSG00000089116	LHX5	HGNC Symbol	0.347101	0.000655154
ENSECAG00000016956	ENSG00000169347	GP2	HGNC Symbol	0.347101	0.000655154
ENSECAG00000016973	ENSG00000168386	FILIP1L	HGNC Symbol	-0.375342	0.000655154
ENSECAG00000016989	ENSG00000182447	OTOL1	HGNC Symbol	0.347101	0.000655154
ENSECAG00000017016	ENSG00000053438	NNAT	HGNC Symbol	0.459917	0.000655154
ENSECAG00000017039	ENSG00000179869	ABCA13	HGNC Symbol	0.347101	0.000655154
ENSECAG00000017057	ENSG00000161973	CCDC42	HGNC Symbol	0.347101	0.000655154
ENSECAG00000017073	ENSG00000136541	ERMN	HGNC Symbol	0.347101	0.000655154
ENSECAG00000017078	ENSG00000155833	CYLC2	HGNC Symbol	0.347101	0.000655154
ENSECAG00000017108	ENSG00000037280	FLT4	HGNC Symbol	0.671315	0.000655154
ENSECAG00000017110	ENSG00000211819	TRAV40	HGNC Symbol	0.347101	0.000655154
ENSECAG00000017133	ENSG00000145864	GABRB2	HGNC Symbol	0.347101	0.000655154
ENSECAG00000017151	ENSG00000159871	LYPD5	HGNC Symbol	0.347101	0.000655154
ENSECAG00000017170	ENSG00000172171	TEFM	HGNC Symbol	0.361295	0.000655154
ENSECAG00000017171	ENSG00000178171	AMER3	HGNC Symbol	0.347101	0.000655154
ENSECAG00000017182	ENSG00000129003	VPS13C	HGNC Symbol	-0.358351	0.000655154
ENSECAG00000017197	ENSG00000099901	RANBP1	HGNC Symbol	0.347101	0.000655154
ENSECAG00000017251	ENSG00000116288	PARK7	HGNC Symbol	-0.368562	0.000655154
ENSECAG00000017259	ENSG00000124568	SLC17A1	HGNC Symbol	0.347101	0.000655154
ENSECAG00000017268	ENSG00000132932	ATP8A2	HGNC Symbol	-1.64193	0.000655154
ENSECAG00000017274	ENSG00000171401	KRT13	HGNC Symbol	0.347101	0.000655154
ENSECAG00000017292	ENSG00000169020	ATP5I	HGNC Symbol	0.56239	0.000655154
ENSECAG00000017329	ENSG00000080618	CPB2	HGNC Symbol	0.347101	0.000655154
ENSECAG00000017338	ENSG00000114268	PFKFB4	HGNC Symbol	-0.487237	0.000655154
ENSECAG00000017354	ENSG00000211820	TRAV41	HGNC Symbol	0.347101	0.000655154
ENSECAG00000017358	ENSG00000198756	COLGALT2	HGNC Symbol	0.440032	0.000655154
ENSECAG00000017362	ENSG00000154997	2014-09-01	HGNC Symbol	0.347101	0.000655154
ENSECAG00000017380	ENSG00000274209	ANTXRL	HGNC Symbol	0.347101	0.000655154
ENSECAG00000017403	ENSG00000113430	IRX4	HGNC Symbol	0.347101	0.000655154
ENSECAG00000017423	ENSG00000204671	IL31	HGNC Symbol	0.347101	0.000655154
ENSECAG00000017475	ENSG00000164756	SLC30A8	HGNC Symbol	0.347101	0.000655154
ENSECAG00000017481	ENSG00000084453	SLCO1A2	HGNC Symbol	0.347101	0.000655154
ENSECAG00000017494	ENSG00000140459	CYP11A1	EntrezGene	0.347101	0.000655154
ENSECAG00000017496	ENSG00000064115	TM7SF3	HGNC Symbol	0.323234	0.000655154
ENSECAG00000017513	ENSG00000197057	DTHD1	HGNC Symbol	0.347101	0.000655154
ENSECAG00000017547	ENSG00000174776	WDR49	HGNC Symbol	0.347101	0.000655154
ENSECAG00000017548	ENSG00000164334	FAM170A	HGNC Symbol	0.347101	0.000655154
ENSECAG00000017564	ENSG00000164500	C7orf72	HGNC Symbol	0.347101	0.000655154
ENSECAG00000017570	ENSG00000132872	SYT4	HGNC Symbol	0.347101	0.000655154
ENSECAG00000017586	ENSG00000196284	SUPT3H	HGNC Symbol	-0.585691	0.000655154
ENSECAG00000017602	ENSG00000151224	MAT1A	HGNC Symbol	0.347101	0.000655154
ENSECAG00000017654	ENSG00000204640	NMS	HGNC Symbol	0.347101	0.000655154
ENSECAG00000017690	ENSG00000169758	TMEM266	HGNC Symbol	-0.62876	0.000655154
ENSECAG00000017732	ENSG00000146215	CRIP3	HGNC Symbol	0.83855	0.000655154
ENSECAG00000017738	ENSG00000136694	IL36A	HGNC Symbol	0.347101	0.000655154
ENSECAG00000017742	ENSG00000134398	ERN2	HGNC Symbol	0.347101	0.000655154
ENSECAG00000017774	ENSG00000164855	TMEM184A	HGNC Symbol	-0.699867	0.000655154
ENSECAG00000017797	ENSG00000153086	ACMSD	HGNC Symbol	0.347101	0.000655154
ENSECAG00000017828	ENSG00000166862	CACNG2	HGNC Symbol	0.347101	0.000655154
ENSECAG00000017859	ENSG00000077800	FKBP6	HGNC Symbol	0.347101	0.000655154
ENSECAG00000017924	ENSG00000026559	KCNG1	HGNC Symbol	0.347101	0.000655154
ENSECAG00000017939	ENSG00000165084	C8orf34	HGNC Symbol	0.347101	0.000655154
ENSECAG00000017952	ENSG00000171045	TSNARE1	HGNC Symbol	-0.513523	0.000655154
ENSECAG00000017959	ENSG00000183378	OVCH2	HGNC Symbol	0.347101	0.000655154
ENSECAG00000017972	ENSG00000143469	SYT14	HGNC Symbol	0.347101	0.000655154
ENSECAG00000017996	ENSG00000196289	BECN2	HGNC Symbol	0.347101	0.000655154
ENSECAG00000018019	ENSG00000186334	SLC36A3	HGNC Symbol	0.347101	0.000655154
ENSECAG00000018025	ENSG00000197046	SIGLEC15	HGNC Symbol	0.347101	0.000655154
ENSECAG00000018040	ENSG00000134760	DSG1	HGNC Symbol	0.347101	0.000655154
ENSECAG00000018053	ENSG00000182256	GABRG3	HGNC Symbol	0.347101	0.000655154
ENSECAG00000018054	ENSG00000128218	VPREB3	HGNC Symbol	0.347101	0.000655154
ENSECAG00000018063	ENSG00000180902	D2HGDH	HGNC Symbol	0.384142	0.000655154
ENSECAG00000018067	ENSG00000198542	ITGBL1	HGNC Symbol	-1.47698	0.000655154
ENSECAG00000018081	ENSG00000044012	GUCA2B	HGNC Symbol	0.347101	0.000655154
ENSECAG00000018082	ENSG00000053702	NRIP2	HGNC Symbol	0.809917	0.000655154
ENSECAG00000018091	ENSG00000169297	NR0B1	EntrezGene	0.347101	0.000655154
ENSECAG00000018118	ENSG00000166780	C16orf45	HGNC Symbol	0.347101	0.000655154
ENSECAG00000018122	ENSG00000242114	MTFP1	HGNC Symbol	0.539417	0.000655154
ENSECAG00000018166	ENSG00000012504	NR1H4	HGNC Symbol	0.347101	0.000655154
ENSECAG00000018168	ENSG00000169136	ATF5	HGNC Symbol	-0.574292	0.000655154
ENSECAG00000018204	ENSG00000133958	UNC79	HGNC Symbol	0.347101	0.000655154
ENSECAG00000018219	ENSG00000167011	NAT16	HGNC Symbol	0.347101	0.000655154
ENSECAG00000018239	ENSG00000166928	MS4A14	HGNC Symbol	0.347101	0.000655154
ENSECAG00000018240	ENSG00000102893	PHKB	HGNC Symbol	-0.441896	0.000655154
ENSECAG00000018254	ENSG00000154277	UCHL1	HGNC Symbol	0.441535	0.000655154
ENSECAG00000018260	ENSG00000160182	TFF1	HGNC Symbol	0.347101	0.000655154
ENSECAG00000018317	ENSG00000163075	CFAP221	HGNC Symbol	0.347101	0.000655154
ENSECAG00000018325	ENSG00000165066	NKX6-3	HGNC Symbol	0.405345	0.000655154
ENSECAG00000018326	ENSG00000169519	METTL15	HGNC Symbol	0.323073	0.000655154
ENSECAG00000018349	ENSG00000142025	DMRTC2	HGNC Symbol	0.347101	0.000655154
ENSECAG00000018357	ENSG00000165471	MBL2	EntrezGene	0.347101	0.000655154
ENSECAG00000018365	ENSG00000185774	KCNIP4	HGNC Symbol	0.347101	0.000655154
ENSECAG00000018371	ENSG00000106384	MOGAT3	HGNC Symbol	0.347101	0.000655154
ENSECAG00000018410	ENSG00000091010	POU4F3	HGNC Symbol	0.347101	0.000655154
ENSECAG00000018416	ENSG00000185686	PRAME	HGNC Symbol	0.347101	0.000655154
ENSECAG00000018419	ENSG00000138772	ANXA3	HGNC Symbol	0.331503	0.000655154
ENSECAG00000018427	ENSG00000112115	IL17A	EntrezGene	0.347101	0.000655154
ENSECAG00000018440	ENSG00000132840	BHMT2	HGNC Symbol	0.347101	0.000655154
ENSECAG00000018450	ENSG00000177595	PIDD1	HGNC Symbol	0.347101	0.000655154
ENSECAG00000018461	ENSG00000211821	TRDV2	HGNC Symbol	0.347101	0.000655154
ENSECAG00000018465	ENSG00000166930	MS4A5	HGNC Symbol	0.347101	0.000655154
ENSECAG00000018473	ENSG00000165120	SSMEM1	HGNC Symbol	0.347101	0.000655154
ENSECAG00000018484	ENSG00000184571	PIWIL3	HGNC Symbol	0.347101	0.000655154
ENSECAG00000018493	ENSG00000116882	HAO2	HGNC Symbol	0.347101	0.000655154
ENSECAG00000018504	ENSG00000171053	PATE1	HGNC Symbol	0.347101	0.000655154
ENSECAG00000018508	ENSG00000175745	NR2F1	HGNC Symbol	0.561072	0.000655154
ENSECAG00000018524	ENSG00000185662	SMIM23	HGNC Symbol	0.347101	0.000655154
ENSECAG00000018530	ENSG00000144306	SCRN3	HGNC Symbol	0.327989	0.000655154
ENSECAG00000018539	ENSG00000186007	LEMD1	HGNC Symbol	0.347101	0.000655154
ENSECAG00000018546	ENSG00000073282	TP63	HGNC Symbol	-0.668453	0.000655154
ENSECAG00000018572	ENSG00000099797	TECR	HGNC Symbol	-0.474542	0.000655154
ENSECAG00000018612	ENSG00000205707	LYRM5	HGNC Symbol	0.412411	0.000655154
ENSECAG00000018621	ENSG00000167098	SUN5	HGNC Symbol	0.347101	0.000655154
ENSECAG00000018647	ENSG00000143006	DMRTB1	HGNC Symbol	0.347101	0.000655154
ENSECAG00000018652	ENSG00000153157	SYCP2L	HGNC Symbol	0.347101	0.000655154
ENSECAG00000018680	ENSG00000151838	CCDC175	HGNC Symbol	0.347101	0.000655154
ENSECAG00000018692	ENSG00000140623	2012-09-01	HGNC Symbol	0.347101	0.000655154
ENSECAG00000018703	ENSG00000170426	SDR9C7	HGNC Symbol	0.406313	0.000655154
ENSECAG00000018727	ENSG00000140025	EFCAB11	HGNC Symbol	0.523201	0.000655154
ENSECAG00000018730	ENSG00000128510	CPA4	HGNC Symbol	0.347101	0.000655154
ENSECAG00000018762	ENSG00000081248	CACNA1S	HGNC Symbol	-0.405175	0.000655154
ENSECAG00000018770	ENSG00000205177	C11orf91	HGNC Symbol	0.347101	0.000655154
ENSECAG00000018842	ENSG00000127928	GNGT1	HGNC Symbol	0.347101	0.000655154
ENSECAG00000018843	ENSG00000134851	TMEM165	HGNC Symbol	-0.374981	0.000655154
ENSECAG00000018879	ENSG00000138472	GUCA1C	HGNC Symbol	0.347101	0.000655154
ENSECAG00000018912	ENSG00000106631	MYL7	HGNC Symbol	0.347101	0.000655154
ENSECAG00000018938	ENSG00000150361	KLHL1	HGNC Symbol	0.347101	0.000655154
ENSECAG00000018954	ENSG00000188505	NCCRP1	HGNC Symbol	0.347101	0.000655154
ENSECAG00000018974	ENSG00000115488	NEU2	HGNC Symbol	0.347101	0.000655154
ENSECAG00000019048	ENSG00000211599	IGKV5-2	HGNC Symbol	0.347101	0.000655154
ENSECAG00000019066	ENSG00000183035	CYLC1	HGNC Symbol	0.347101	0.000655154
ENSECAG00000019080	ENSG00000205143	ARID3C	HGNC Symbol	0.347101	0.000655154
ENSECAG00000019084	ENSG00000006377	DLX6	HGNC Symbol	0.347101	0.000655154
ENSECAG00000019088	ENSG00000130649	CYP2E1	EntrezGene	0.347101	0.000655154
ENSECAG00000019098	ENSG00000214711	CAPN14	HGNC Symbol	0.347101	0.000655154
ENSECAG00000019144	ENSG00000196353	CPNE4	HGNC Symbol	0.406313	0.000655154
ENSECAG00000019145	ENSG00000243543	WFDC6	HGNC Symbol	0.347101	0.000655154
ENSECAG00000019153	ENSG00000156475	PPP2R2B	HGNC Symbol	-1.84276	0.000655154
ENSECAG00000019163	ENSG00000273111	LYPD4	HGNC Symbol	0.347101	0.000655154
ENSECAG00000019168	ENSG00000187730	GABRD	HGNC Symbol	0.347101	0.000655154
ENSECAG00000019182	ENSG00000173612	GPRC6A	HGNC Symbol	0.347101	0.000655154
ENSECAG00000019197	ENSG00000118526	TCF21	HGNC Symbol	0.347101	0.000655154
ENSECAG00000019208	ENSG00000148136	OR13C4	HGNC Symbol	0.347101	0.000655154
ENSECAG00000019251	ENSG00000157219	HTR5A	HGNC Symbol	0.347101	0.000655154
ENSECAG00000019297	ENSG00000013288	MAN2B2	HGNC Symbol	0.347101	0.000655154
ENSECAG00000019302	ENSG00000159248	GJD2	HGNC Symbol	0.347101	0.000655154
ENSECAG00000019309	ENSG00000162645	GBP2	HGNC Symbol	0.502856	0.000655154
ENSECAG00000019314	ENSG00000185294	SPPL2C	HGNC Symbol	0.347101	0.000655154
ENSECAG00000019337	ENSG00000101188	NTSR1	HGNC Symbol	0.659288	0.000655154
ENSECAG00000019343	ENSG00000165092	ALDH1A1	HGNC Symbol	0.355296	0.000655154
ENSECAG00000019355	ENSG00000169554	ZEB2	HGNC Symbol	-0.339441	0.000655154
ENSECAG00000019357	ENSG00000149305	HTR3B	HGNC Symbol	0.347101	0.000655154
ENSECAG00000019400	ENSG00000182132	KCNIP1	HGNC Symbol	0.347101	0.000655154
ENSECAG00000019404	ENSG00000137675	MMP27	HGNC Symbol	0.347101	0.000655154
ENSECAG00000019408	ENSG00000121691	CAT	HGNC Symbol	0.32871	0.000655154
ENSECAG00000019411	ENSG00000138642	HERC6	HGNC Symbol	0.510157	0.000655154
ENSECAG00000019440	ENSG00000112706	IMPG1	HGNC Symbol	0.347101	0.000655154
ENSECAG00000019470	ENSG00000111850	SMIM8	HGNC Symbol	0.339804	0.000655154
ENSECAG00000019487	ENSG00000188175	HEPACAM2	HGNC Symbol	0.347101	0.000655154
ENSECAG00000019526	ENSG00000127318	IL22	HGNC Symbol	0.347101	0.000655154
ENSECAG00000019565	ENSG00000105880	DLX5	HGNC Symbol	0.406313	0.000655154
ENSECAG00000019571	ENSG00000105655	ISYNA1	HGNC Symbol	0.347101	0.000655154
ENSECAG00000019575	ENSG00000183034	OTOP2	HGNC Symbol	0.347101	0.000655154
ENSECAG00000019582	ENSG00000123454	DBH	EntrezGene	0.347101	0.000655154
ENSECAG00000019591	ENSG00000206560	ANKRD28	HGNC Symbol	-0.566093	0.000655154
ENSECAG00000019603	ENSG00000168004	HRASLS5	HGNC Symbol	0.347101	0.000655154
ENSECAG00000019652	ENSG00000124767	GLO1	HGNC Symbol	-0.357651	0.000655154
ENSECAG00000019663	ENSG00000231213	PLSCR5	HGNC Symbol	0.347101	0.000655154
ENSECAG00000019672	ENSG00000125823	CSTL1	HGNC Symbol	0.347101	0.000655154
ENSECAG00000019721	ENSG00000131126	TEX101	HGNC Symbol	0.347101	0.000655154
ENSECAG00000019777	ENSG00000176485	PLA2G16	HGNC Symbol	-0.360308	0.000655154
ENSECAG00000019804	ENSG00000185002	RFX6	HGNC Symbol	0.347101	0.000655154
ENSECAG00000019808	ENSG00000166948	TGM6	HGNC Symbol	0.406313	0.000655154
ENSECAG00000019827	ENSG00000197891	SLC22A12	HGNC Symbol	0.591404	0.000655154
ENSECAG00000019845	ENSG00000091640	SPAG7	HGNC Symbol	0.33263	0.000655154
ENSECAG00000019851	ENSG00000132837	DMGDH	HGNC Symbol	0.347101	0.000655154
ENSECAG00000019879	ENSG00000136003	ISCU	HGNC Symbol	0.444627	0.000655154
ENSECAG00000019933	ENSG00000124490	CRISP2	EntrezGene	0.347101	0.000655154
ENSECAG00000019961	ENSG00000103310	ZP2	HGNC Symbol	1.01963	0.000655154
ENSECAG00000020004	ENSG00000134438	RAX	HGNC Symbol	0.347101	0.000655154
ENSECAG00000020020	ENSG00000010256	UQCRC1	HGNC Symbol	0.389173	0.000655154
ENSECAG00000020043	ENSG00000112116	IL17F	HGNC Symbol	0.347101	0.000655154
ENSECAG00000020059	ENSG00000075388	FGF4	HGNC Symbol	0.347101	0.000655154
ENSECAG00000020065	ENSG00000152463	OLAH	HGNC Symbol	0.347101	0.000655154
ENSECAG00000020074	ENSG00000006071	ABCC8	HGNC Symbol	-1.11048	0.000655154
ENSECAG00000020077	ENSG00000109854	HTATIP2	HGNC Symbol	0.454257	0.000655154
ENSECAG00000020100	ENSG00000186377	CYP4X1	HGNC Symbol	0.347101	0.000655154
ENSECAG00000020144	ENSG00000173960	UBXN2A	HGNC Symbol	-0.373573	0.000655154
ENSECAG00000020170	ENSG00000114113	RBP2	HGNC Symbol	0.347101	0.000655154
ENSECAG00000020174	ENSG00000203760	CENPW	HGNC Symbol	0.447103	0.000655154
ENSECAG00000020178	ENSG00000143816	WNT9A	HGNC Symbol	-0.776895	0.000655154
ENSECAG00000020186	ENSG00000215029	TCP11X2	HGNC Symbol	0.347101	0.000655154
ENSECAG00000020220	ENSG00000101349	PAK7	HGNC Symbol	0.347101	0.000655154
ENSECAG00000020223	ENSG00000165996	HACD1	HGNC Symbol	-0.659668	0.000655154
ENSECAG00000020263	ENSG00000112304	ACOT13	HGNC Symbol	0.549174	0.000655154
ENSECAG00000020267	ENSG00000131914	LIN28A	HGNC Symbol	0.347101	0.000655154
ENSECAG00000020271	ENSG00000147647	DPYS	HGNC Symbol	0.347101	0.000655154
ENSECAG00000020275	ENSG00000060762	MPC1	HGNC Symbol	0.374469	0.000655154
ENSECAG00000020287	ENSG00000137473	TTC29	HGNC Symbol	0.347101	0.000655154
ENSECAG00000020339	ENSG00000142513	ACPT	HGNC Symbol	0.347101	0.000655154
ENSECAG00000020369	ENSG00000125520	SLC2A4RG	HGNC Symbol	-0.565018	0.000655154
ENSECAG00000020370	ENSG00000188523	CFAP77	HGNC Symbol	0.347101	0.000655154
ENSECAG00000020386	ENSG00000103023	PRSS54	HGNC Symbol	0.606472	0.000655154
ENSECAG00000020415	ENSG00000114023	FAM162A	HGNC Symbol	0.335079	0.000655154
ENSECAG00000020422	ENSG00000175426	PCSK1	HGNC Symbol	0.347101	0.000655154
ENSECAG00000020423	ENSG00000196844	PATE2	HGNC Symbol	0.347101	0.000655154
ENSECAG00000020427	ENSG00000198010	DLGAP2	HGNC Symbol	0.347101	0.000655154
ENSECAG00000020486	ENSG00000136695	IL36RN	HGNC Symbol	0.347101	0.000655154
ENSECAG00000020516	ENSG00000171433	GLOD5	HGNC Symbol	0.347101	0.000655154
ENSECAG00000020526	ENSG00000075043	KCNQ2	HGNC Symbol	0.347101	0.000655154
ENSECAG00000020537	ENSG00000069206	ADAM7	HGNC Symbol	0.347101	0.000655154
ENSECAG00000020538	ENSG00000179091	CYC1	HGNC Symbol	0.384798	0.000655154
ENSECAG00000020549	ENSG00000166569	CPLX4	HGNC Symbol	0.347101	0.000655154
ENSECAG00000020553	ENSG00000214216	IQCJ	HGNC Symbol	0.347101	0.000655154
ENSECAG00000020576	ENSG00000146433	TMEM181	HGNC Symbol	-0.454156	0.000655154
ENSECAG00000020602	ENSG00000160505	NLRP4	HGNC Symbol	0.347101	0.000655154
ENSECAG00000020622	ENSG00000122390	NAA60	HGNC Symbol	-0.401807	0.000655154
ENSECAG00000020661	ENSG00000131059	BPIFA3	HGNC Symbol	0.347101	0.000655154
ENSECAG00000020663	ENSG00000185942	NKAIN3	HGNC Symbol	0.347101	0.000655154
ENSECAG00000020701	ENSG00000182533	CAV3	HGNC Symbol	-0.371246	0.000655154
ENSECAG00000020702	ENSG00000144061	NPHP1	HGNC Symbol	0.401682	0.000655154
ENSECAG00000020703	ENSG00000196228	SULT1C3	HGNC Symbol	0.347101	0.000655154
ENSECAG00000020709	ENSG00000178828	RNF186	HGNC Symbol	0.347101	0.000655154
ENSECAG00000020711	ENSG00000154511	FAM69A	HGNC Symbol	-0.651356	0.000655154
ENSECAG00000020713	ENSG00000156284	CLDN8	HGNC Symbol	0.347101	0.000655154
ENSECAG00000020718	ENSG00000184702	2005-09-01	HGNC Symbol	0.347101	0.000655154
ENSECAG00000020719	ENSG00000163697	APBB2	HGNC Symbol	-0.4485	0.000655154
ENSECAG00000020751	ENSG00000185737	NRG3	HGNC Symbol	0.347101	0.000655154
ENSECAG00000020754	ENSG00000151615	POU4F2	HGNC Symbol	0.347101	0.000655154
ENSECAG00000020758	ENSG00000173557	C2orf70	HGNC Symbol	0.347101	0.000655154
ENSECAG00000020776	ENSG00000164600	NEUROD6	HGNC Symbol	0.347101	0.000655154
ENSECAG00000020811	ENSG00000171532	NEUROD2	HGNC Symbol	0.347101	0.000655154
ENSECAG00000020844	ENSG00000074771	NOX3	HGNC Symbol	0.347101	0.000655154
ENSECAG00000020845	ENSG00000206557	TRIM71	HGNC Symbol	0.347101	0.000655154
ENSECAG00000020890	ENSG00000146281	PM20D2	HGNC Symbol	-0.883015	0.000655154
ENSECAG00000020891	ENSG00000198246	SLC29A3	HGNC Symbol	-0.433144	0.000655154
ENSECAG00000020918	ENSG00000178473	UCN3	HGNC Symbol	0.347101	0.000655154
ENSECAG00000020930	ENSG00000143257	NR1I3	HGNC Symbol	0.570956	0.000655154
ENSECAG00000020942	ENSG00000185888	PRSS38	HGNC Symbol	1.3596	0.000655154
ENSECAG00000020964	ENSG00000158786	PLA2G2F	HGNC Symbol	0.406313	0.000655154
ENSECAG00000020986	ENSG00000172139	SLC9C1	HGNC Symbol	0.347101	0.000655154
ENSECAG00000021016	ENSG00000114544	SLC41A3	HGNC Symbol	0.347101	0.000655154
ENSECAG00000021032	ENSG00000125492	BARHL1	HGNC Symbol	0.347101	0.000655154
ENSECAG00000021037	ENSG00000153266	FEZF2	HGNC Symbol	0.347101	0.000655154
ENSECAG00000021048	ENSG00000144908	ALDH1L1	HGNC Symbol	0.347101	0.000655154
ENSECAG00000021049	ENSG00000124194	GDAP1L1	HGNC Symbol	0.347101	0.000655154
ENSECAG00000021059	ENSG00000175221	MED16	HGNC Symbol	0.347101	0.000655154
ENSECAG00000021063	ENSG00000105954	NPVF	HGNC Symbol	0.347101	0.000655154
ENSECAG00000021083	ENSG00000143869	GDF7	HGNC Symbol	0.347101	0.000655154
ENSECAG00000021092	ENSG00000163884	KLF15	HGNC Symbol	0.347101	0.000655154
ENSECAG00000021105	ENSG00000163885	CFAP100	HGNC Symbol	0.347101	0.000655154
ENSECAG00000021115	ENSG00000159650	UROC1	HGNC Symbol	0.347101	0.000655154
ENSECAG00000021123	ENSG00000075891	PAX2	HGNC Symbol	0.347101	0.000655154
ENSECAG00000021134	ENSG00000165272	AQP3	HGNC Symbol	0.89989	0.000655154
ENSECAG00000021141	ENSG00000101981	F9	HGNC Symbol	0.347101	0.000655154
ENSECAG00000021182	ENSG00000117586	TNFSF4	HGNC Symbol	0.607731	0.000655154
ENSECAG00000021186	ENSG00000134775	FHOD3	HGNC Symbol	-0.60389	0.000655154
ENSECAG00000021209	ENSG00000184164	CRELD2	HGNC Symbol	0.347101	0.000655154
ENSECAG00000021256	ENSG00000090402	SI	HGNC Symbol	0.347101	0.000655154
ENSECAG00000021332	ENSG00000178645	C10orf53	HGNC Symbol	0.347101	0.000655154
ENSECAG00000021338	ENSG00000154252	GAL3ST2	HGNC Symbol	0.347101	0.000655154
ENSECAG00000021347	ENSG00000084734	GCKR	HGNC Symbol	0.347101	0.000655154
ENSECAG00000021368	ENSG00000172456	FGGY	HGNC Symbol	0.370545	0.000655154
ENSECAG00000021383	ENSG00000169242	EFNA1	HGNC Symbol	0.531659	0.000655154
ENSECAG00000021403	ENSG00000111676	ATN1	HGNC Symbol	-0.348885	0.000655154
ENSECAG00000021409	ENSG00000100075	SLC25A1	HGNC Symbol	0.347101	0.000655154
ENSECAG00000021414	ENSG00000113327	GABRG2	HGNC Symbol	0.347101	0.000655154
ENSECAG00000021415	ENSG00000170190	SLC16A5	HGNC Symbol	-0.412957	0.000655154
ENSECAG00000021427	ENSG00000197587	DMBX1	HGNC Symbol	0.347101	0.000655154
ENSECAG00000021428	ENSG00000104812	GYS1	HGNC Symbol	-0.326256	0.000655154
ENSECAG00000021460	ENSG00000186143	PRR30	HGNC Symbol	0.347101	0.000655154
ENSECAG00000021532	ENSG00000178522	AMBN	HGNC Symbol	0.347101	0.000655154
ENSECAG00000021533	ENSG00000156265	MAP3K7CL	HGNC Symbol	-0.959969	0.000655154
ENSECAG00000021537	ENSG00000143107	FNDC7	HGNC Symbol	0.347101	0.000655154
ENSECAG00000021540	ENSG00000147246	HTR2C	HGNC Symbol	0.347101	0.000655154
ENSECAG00000021563	ENSG00000069493	CLEC2D	HGNC Symbol	0.347101	0.000655154
ENSECAG00000021565	ENSG00000198650	TAT	HGNC Symbol	0.347101	0.000655154
ENSECAG00000021570	ENSG00000020256	ZFP64	HGNC Symbol	-0.394669	0.000655154
ENSECAG00000021583	ENSG00000163431	LMOD1	HGNC Symbol	-0.714267	0.000655154
ENSECAG00000021611	ENSG00000070748	CHAT	HGNC Symbol	0.347101	0.000655154
ENSECAG00000021618	ENSG00000124721	DNAH8	HGNC Symbol	0.461356	0.000655154
ENSECAG00000021634	ENSG00000164638	SLC29A4	HGNC Symbol	1.00236	0.000655154
ENSECAG00000021638	ENSG00000170324	FRMPD2	HGNC Symbol	0.405345	0.000655154
ENSECAG00000021644	ENSG00000182223	ZAR1	HGNC Symbol	0.347101	0.000655154
ENSECAG00000021665	ENSG00000164023	SGMS2	HGNC Symbol	-0.5193	0.000655154
ENSECAG00000021682	ENSG00000158901	WFDC8	HGNC Symbol	0.347101	0.000655154
ENSECAG00000021687	ENSG00000143125	PROK1	HGNC Symbol	0.347101	0.000655154
ENSECAG00000021688	ENSG00000136098	NEK3	HGNC Symbol	0.525369	0.000655154
ENSECAG00000021692	ENSG00000144015	TRIM43	HGNC Symbol	0.347101	0.000655154
ENSECAG00000021759	ENSG00000108379	WNT3	HGNC Symbol	0.407743	0.000655154
ENSECAG00000021802	ENSG00000205899	BHLHA9	HGNC Symbol	0.347101	0.000655154
ENSECAG00000021804	ENSG00000197329	PELI1	HGNC Symbol	0.357839	0.000655154
ENSECAG00000021838	ENSG00000214226	C17orf67	HGNC Symbol	0.347101	0.000655154
ENSECAG00000021850	ENSG00000113946	CLDN16	HGNC Symbol	0.347101	0.000655154
ENSECAG00000021906	ENSG00000121446	RGSL1	HGNC Symbol	0.347101	0.000655154
ENSECAG00000021938	ENSG00000162520	SYNC	HGNC Symbol	-0.403707	0.000655154
ENSECAG00000021948	ENSG00000109390	NDUFC1	HGNC Symbol	0.421487	0.000655154
ENSECAG00000021952	ENSG00000173988	LRRC63	HGNC Symbol	0.347101	0.000655154
ENSECAG00000021984	ENSG00000274523	WBSCR16	HGNC Symbol	0.336917	0.000655154
ENSECAG00000021990	ENSG00000167186	COQ7	HGNC Symbol	0.473829	0.000655154
ENSECAG00000021991	ENSG00000180269	GPR139	HGNC Symbol	0.347101	0.000655154
ENSECAG00000022006	ENSG00000117143	UAP1	HGNC Symbol	-0.357263	0.000655154
ENSECAG00000022033	ENSG00000173769	TOPAZ1	HGNC Symbol	0.347101	0.000655154
ENSECAG00000022036	ENSG00000146910	CNPY1	HGNC Symbol	0.347101	0.000655154
ENSECAG00000022090	ENSG00000197763	TXNRD3	HGNC Symbol	0.347101	0.000655154
ENSECAG00000022152	ENSG00000158966	CACHD1	HGNC Symbol	0.373686	0.000655154
ENSECAG00000022165	ENSG00000091583	APOH	HGNC Symbol	0.347101	0.000655154
ENSECAG00000022198	ENSG00000134640	MTNR1B	HGNC Symbol	0.347101	0.000655154
ENSECAG00000022216	ENSG00000167210	LOXHD1	HGNC Symbol	0.347101	0.000655154
ENSECAG00000022224	ENSG00000102195	GPR50	HGNC Symbol	0.347101	0.000655154
ENSECAG00000022230	ENSG00000179008	C14orf39	HGNC Symbol	0.347101	0.000655154
ENSECAG00000022257	ENSG00000154146	NRGN	HGNC Symbol	0.685855	0.000655154
ENSECAG00000022281	ENSG00000142700	DMRTA2	HGNC Symbol	0.347101	0.000655154
ENSECAG00000022338	ENSG00000150722	PPP1R1C	HGNC Symbol	0.347101	0.000655154
ENSECAG00000022366	ENSG00000104953	TLE6	HGNC Symbol	0.347101	0.000655154
ENSECAG00000022380	ENSG00000186136	TAS2R42	HGNC Symbol	0.347101	0.000655154
ENSECAG00000022394	ENSG00000167799	NUDT8	HGNC Symbol	0.547938	0.000655154
ENSECAG00000022424	ENSG00000006327	TNFRSF12A	HGNC Symbol	-0.938825	0.000655154
ENSECAG00000022475	ENSG00000184925	LCN12	HGNC Symbol	0.347101	0.000655154
ENSECAG00000022479	ENSG00000130167	TSPAN16	HGNC Symbol	0.347101	0.000655154
ENSECAG00000022497	ENSG00000079557	AFM	HGNC Symbol	0.347101	0.000655154
ENSECAG00000022514	ENSG00000124237	C20orf85	HGNC Symbol	0.347101	0.000655154
ENSECAG00000022515	ENSG00000167306	MYO5B	HGNC Symbol	1.74352	0.000655154
ENSECAG00000022520	ENSG00000184983	NDUFA6	HGNC Symbol	0.448608	0.000655154
ENSECAG00000022523	ENSG00000145888	GLRA1	HGNC Symbol	0.347101	0.000655154
ENSECAG00000022529	ENSG00000124227	ANKRD60	HGNC Symbol	0.347101	0.000655154
ENSECAG00000022550	ENSG00000226660	TRBV2	HGNC Symbol	0.347101	0.000655154
ENSECAG00000022551	ENSG00000100678	SLC8A3	HGNC Symbol	-0.525974	0.000655154
ENSECAG00000022554	ENSG00000182544	MFSD5	HGNC Symbol	-0.396113	0.000655154
ENSECAG00000022609	ENSG00000120903	CHRNA2	HGNC Symbol	0.347101	0.000655154
ENSECAG00000022627	ENSG00000110955	ATP5B	EntrezGene	0.379432	0.000655154
ENSECAG00000022690	ENSG00000115758	ODC1	HGNC Symbol	0.46093	0.000655154
ENSECAG00000022691	ENSG00000273085	OR52E1		0.347101	0.000655154
ENSECAG00000022708	ENSG00000186952	TMEM232	HGNC Symbol	0.347101	0.000655154
ENSECAG00000022713	ENSG00000159763	PIP	HGNC Symbol	0.347101	0.000655154
ENSECAG00000022730	ENSG00000186795	KCNK18	HGNC Symbol	0.347101	0.000655154
ENSECAG00000022732	ENSG00000176787	OR52E2	HGNC Symbol	0.347101	0.000655154
ENSECAG00000022733	ENSG00000167769	ACER1	HGNC Symbol	0.347101	0.000655154
ENSECAG00000022760	ENSG00000164744	SUN3	HGNC Symbol	0.347101	0.000655154
ENSECAG00000022806	ENSG00000184302	SIX6	HGNC Symbol	0.347101	0.000655154
ENSECAG00000022828	ENSG00000181215	C4orf50	HGNC Symbol	0.347101	0.000655154
ENSECAG00000022835	ENSG00000168634	WFDC13	HGNC Symbol	0.347101	0.000655154
ENSECAG00000022839	ENSG00000162490	DRAXIN	HGNC Symbol	0.347101	0.000655154
ENSECAG00000022840	ENSG00000149651	SPINT4	HGNC Symbol	0.347101	0.000655154
ENSECAG00000022851	ENSG00000159433	STARD9	HGNC Symbol	0.60831	0.000655154
ENSECAG00000022852	ENSG00000078898	BPIFB2	HGNC Symbol	0.347101	0.000655154
ENSECAG00000022873	ENSG00000124406	ATP8A1	HGNC Symbol	-0.571246	0.000655154
ENSECAG00000022917	ENSG00000186910	SERPINA11	HGNC Symbol	0.347101	0.000655154
ENSECAG00000022932	ENSG00000183454	GRIN2A	HGNC Symbol	0.514056	0.000655154
ENSECAG00000022955	ENSG00000197324	LRP10	HGNC Symbol	-0.32532	0.000655154
ENSECAG00000022966	ENSG00000015413	DPEP1	HGNC Symbol	0.347101	0.000655154
ENSECAG00000022989	ENSG00000128610	FEZF1	HGNC Symbol	0.347101	0.000655154
ENSECAG00000023018	ENSG00000165606	DRGX	HGNC Symbol	0.347101	0.000655154
ENSECAG00000023040	ENSG00000119421	NDUFA8	HGNC Symbol	0.322052	0.000655154
ENSECAG00000023075	ENSG00000164690	SHH	HGNC Symbol	0.347101	0.000655154
ENSECAG00000023100	ENSG00000185155	MIXL1	HGNC Symbol	0.347101	0.000655154
ENSECAG00000023106	ENSG00000169605	GKN1	HGNC Symbol	0.347101	0.000655154
ENSECAG00000023135	ENSG00000186687	LYRM7	HGNC Symbol	0.472959	0.000655154
ENSECAG00000023138	ENSG00000182156	ENPP7	HGNC Symbol	0.347101	0.000655154
ENSECAG00000023149	ENSG00000006747	SCIN	HGNC Symbol	-1.17533	0.000655154
ENSECAG00000023156	ENSG00000174417	TRHR	HGNC Symbol	0.347101	0.000655154
ENSECAG00000023205	ENSG00000128617	OPN1SW	HGNC Symbol	0.347101	0.000655154
ENSECAG00000023229	ENSG00000081051	AFP	EntrezGene	0.347101	0.000655154
ENSECAG00000023233	ENSG00000130385	BMP15	HGNC Symbol	0.406661	0.000655154
ENSECAG00000023242	ENSG00000183662	FAM19A1	HGNC Symbol	0.347101	0.000655154
ENSECAG00000023277	ENSG00000175854	SWI5	HGNC Symbol	0.587918	0.000655154
ENSECAG00000023360	ENSG00000100433	KCNK10	HGNC Symbol	-1.22738	0.000655154
ENSECAG00000023368	ENSG00000157005	SST	HGNC Symbol	0.347101	0.000655154
ENSECAG00000023443	ENSG00000172478	C2orf54	HGNC Symbol	0.347101	0.000655154
ENSECAG00000023552	ENSG00000197416	FABP12	HGNC Symbol	0.347101	0.000655154
ENSECAG00000023597	ENSG00000175329	ISX	HGNC Symbol	0.347101	0.000655154
ENSECAG00000023603	ENSG00000164325	TMEM174	HGNC Symbol	0.347101	0.000655154
ENSECAG00000023616	ENSG00000152670	DDX4	HGNC Symbol	0.404097	0.000655154
ENSECAG00000023618	ENSG00000121351	IAPP	HGNC Symbol	0.347101	0.000655154
ENSECAG00000023632	ENSG00000148908	RGS10	HGNC Symbol	-0.63101	0.000655154
ENSECAG00000023645	ENSG00000170323	FABP4	HGNC Symbol	0.459885	0.000655154
ENSECAG00000023666	ENSG00000198130	HIBCH	HGNC Symbol	0.373217	0.000655154
ENSECAG00000023678	ENSG00000136327	NKX2-8	HGNC Symbol	0.347101	0.000655154
ENSECAG00000023686	ENSG00000186367	KIAA1024L	HGNC Symbol	0.405345	0.000655154
ENSECAG00000023691	ENSG00000152822	GRM1	HGNC Symbol	0.347101	0.000655154
ENSECAG00000023734	ENSG00000187553	CYP26C1	HGNC Symbol	0.347101	0.000655154
ENSECAG00000023760	ENSG00000215595	C20orf202	HGNC Symbol	0.347101	0.000655154
ENSECAG00000023780	ENSG00000119614	VSX2	HGNC Symbol	0.406661	0.000655154
ENSECAG00000023786	ENSG00000180745	CLRN3	HGNC Symbol	0.347101	0.000655154
ENSECAG00000023809	ENSG00000067177	PHKA1	HGNC Symbol	-0.502254	0.000655154
ENSECAG00000023816	ENSG00000181291	TMEM132E	HGNC Symbol	0.347101	0.000655154
ENSECAG00000023819	ENSG00000087128	TMPRSS11E	HGNC Symbol	0.347101	0.000655154
ENSECAG00000023850	ENSG00000197889	MEIG1	HGNC Symbol	0.347101	0.000655154
ENSECAG00000023872	ENSG00000101074	R3HDML	HGNC Symbol	0.347101	0.000655154
ENSECAG00000023884	ENSG00000173572	NLRP13	HGNC Symbol	0.347101	0.000655154
ENSECAG00000023925	ENSG00000150676	CCDC83	HGNC Symbol	0.347101	0.000655154
ENSECAG00000023955	ENSG00000148704	VAX1	HGNC Symbol	0.347101	0.000655154
ENSECAG00000023960	ENSG00000168427	KLHL30	HGNC Symbol	-0.491722	0.000655154
ENSECAG00000023999	ENSG00000145451	GLRA3	HGNC Symbol	0.347101	0.000655154
ENSECAG00000024003	ENSG00000172782	FADS6	HGNC Symbol	0.662884	0.000655154
ENSECAG00000024017	ENSG00000213265	TSGA13	HGNC Symbol	0.347101	0.000655154
ENSECAG00000024021	ENSG00000081803	CADPS2	HGNC Symbol	0.49739	0.000655154
ENSECAG00000024027	ENSG00000162949	CAPN13	HGNC Symbol	0.347101	0.000655154
ENSECAG00000024028	ENSG00000132915	PDE6A	HGNC Symbol	-0.910702	0.000655154
ENSECAG00000024058	ENSG00000088899	RP5-1187M17.10		-0.695023	0.000655154
ENSECAG00000024085	ENSG00000164494	PDSS2	HGNC Symbol	0.429291	0.000655154
ENSECAG00000024087	ENSG00000120054	CPN1	HGNC Symbol	0.347101	0.000655154
ENSECAG00000024089	ENSG00000166105	GLB1L3	HGNC Symbol	0.405345	0.000655154
ENSECAG00000024094	ENSG00000186075	ZPBP2	HGNC Symbol	0.347101	0.000655154
ENSECAG00000024101	ENSG00000171487	NLRP5	HGNC Symbol	0.406661	0.000655154
ENSECAG00000024104	ENSG00000176894	PXMP2	HGNC Symbol	-0.407032	0.000655154
ENSECAG00000024120	ENSG00000183607	GKN2	HGNC Symbol	0.347101	0.000655154
ENSECAG00000024123	ENSG00000145700	ANKRD31	HGNC Symbol	0.347101	0.000655154
ENSECAG00000024133	ENSG00000102466	FGF14	HGNC Symbol	0.347101	0.000655154
ENSECAG00000024146	ENSG00000165623	UCMA	HGNC Symbol	0.347101	0.000655154
ENSECAG00000024160	ENSG00000185873	TMPRSS11B	HGNC Symbol	0.347101	0.000655154
ENSECAG00000024176	ENSG00000179213	SIGLECL1	HGNC Symbol	0.347101	0.000655154
ENSECAG00000024179	ENSG00000117395	EBNA1BP2	HGNC Symbol	-0.38819	0.000655154
ENSECAG00000024183	ENSG00000206072	SERPINB11	HGNC Symbol	0.347101	0.000655154
ENSECAG00000024203	ENSG00000183733	FIGLA	HGNC Symbol	0.347101	0.000655154
ENSECAG00000024222	ENSG00000144820	ADGRG7	HGNC Symbol	0.347101	0.000655154
ENSECAG00000024250	ENSG00000137252	HCRTR2	HGNC Symbol	0.347101	0.000655154
ENSECAG00000024254	ENSG00000185022	MAFF	HGNC Symbol	0.347101	0.000655154
ENSECAG00000024266	ENSG00000134193	REG4	HGNC Symbol	0.347101	0.000655154
ENSECAG00000024270	ENSG00000216937	CCDC7	HGNC Symbol	0.347101	0.000655154
ENSECAG00000024312	ENSG00000198963	RORB	HGNC Symbol	0.403779	0.000655154
ENSECAG00000024324	ENSG00000182329	KIAA2012	HGNC Symbol	0.347101	0.000655154
ENSECAG00000024330	ENSG00000277893	SRD5A2	HGNC Symbol	0.347101	0.000655154
ENSECAG00000024351	ENSG00000152595	MEPE	HGNC Symbol	0.347101	0.000655154
ENSECAG00000024372	ENSG00000165643	SOHLH1	HGNC Symbol	0.347101	0.000655154
ENSECAG00000024409	ENSG00000160349	LCN1	HGNC Symbol	0.347101	0.000655154
ENSECAG00000024444	ENSG00000066032	CTNNA2	HGNC Symbol	0.347101	0.000655154
ENSECAG00000024450	ENSG00000101076	HNF4A	HGNC Symbol	0.347101	0.000655154
ENSECAG00000024462	ENSG00000115507	OTX1	HGNC Symbol	0.347101	0.000655154
ENSECAG00000024484	ENSG00000167754	KLK5	HGNC Symbol	0.347101	0.000655154
ENSECAG00000024494	ENSG00000204279	PAGE3	HGNC Symbol	0.347101	0.000655154
ENSECAG00000024509	ENSG00000118557	PMFBP1	HGNC Symbol	0.347101	0.000655154
ENSECAG00000024514	ENSG00000170180	GYPA	HGNC Symbol	0.347101	0.000655154
ENSECAG00000024518	ENSG00000183090	FREM3	HGNC Symbol	0.347101	0.000655154
ENSECAG00000024537	ENSG00000143921	ABCG8	HGNC Symbol	0.347101	0.000655154
ENSECAG00000024564	ENSG00000089220	PEBP1	HGNC Symbol	-0.33745	0.000655154
ENSECAG00000024570	ENSG00000198797	BRINP2	HGNC Symbol	0.347101	0.000655154
ENSECAG00000024625	ENSG00000180176	TH	HGNC Symbol	0.347101	0.000655154
ENSECAG00000024633	ENSG00000197487	GALP	HGNC Symbol	0.347101	0.000655154
ENSECAG00000024684	ENSG00000165629	ATP5C1	HGNC Symbol	0.450478	0.000655154
ENSECAG00000024690	ENSG00000158815	FGF17	HGNC Symbol	0.347101	0.000655154
ENSECAG00000024717	ENSG00000178078	STAP2	HGNC Symbol	0.347101	0.000655154
ENSECAG00000024718	ENSG00000124818	OPN5	HGNC Symbol	0.347101	0.000655154
ENSECAG00000024724	ENSG00000173673	HES3	HGNC Symbol	0.347101	0.000655154
ENSECAG00000024782	ENSG00000106302	HYAL4	HGNC Symbol	0.347101	0.000655154
ENSECAG00000024805	ENSG00000203837	PNLIPRP3	HGNC Symbol	0.347101	0.000655154
ENSECAG00000024830	ENSG00000178015	GPR150	HGNC Symbol	0.347101	0.000655154
ENSECAG00000024837	ENSG00000115112	TFCP2L1	HGNC Symbol	0.347101	0.000655154
ENSECAG00000024851	ENSG00000136160	EDNRB	EntrezGene	0.634034	0.000655154
ENSECAG00000024853	ENSG00000147655	RSPO2	HGNC Symbol	1.63698	0.000655154
ENSECAG00000024857	ENSG00000101200	AVP	HGNC Symbol	0.347101	0.000655154
ENSECAG00000024858	ENSG00000183654	2011-03-01	HGNC Symbol	0.347101	0.000655154
ENSECAG00000024876	ENSG00000130045	NXNL2	HGNC Symbol	0.347101	0.000655154
ENSECAG00000024885	ENSG00000187871	GFRAL	HGNC Symbol	0.347101	0.000655154
ENSECAG00000024887	ENSG00000173599	PC	HGNC Symbol	-0.325792	0.000655154
ENSECAG00000024897	ENSG00000109511	ANXA10	HGNC Symbol	0.347101	0.000655154
ENSECAG00000024899	ENSG00000146070	PLA2G7	HGNC Symbol	-0.42863	0.000655154
ENSECAG00000024921	ENSG00000168348	INSM2	HGNC Symbol	0.347101	0.000655154
ENSECAG00000024927	ENSG00000171714	ANO5	HGNC Symbol	-0.473502	0.000655154
ENSECAG00000024930	ENSG00000214013	GANC	HGNC Symbol	-0.323983	0.000655154
ENSECAG00000024936	ENSG00000176769	TCERG1L	HGNC Symbol	0.347101	0.000655154
ENSECAG00000024945	ENSG00000104823	ECH1	HGNC Symbol	0.332708	0.000655154
ENSECAG00000024963	ENSG00000151704	KCNJ1	HGNC Symbol	0.347101	0.000655154
ENSECAG00000024975	ENSG00000110628	SLC22A18	HGNC Symbol	0.347101	0.000655154
ENSECAG00000024983	ENSG00000142002	DPP9	HGNC Symbol	-0.372393	0.000655154
ENSECAG00000025007	ENSG00000120457	KCNJ5	HGNC Symbol	0.463424	0.000655154
ENSECAG00000025008	ENSG00000099875	MKNK2	HGNC Symbol	-0.505727	0.000655154
ENSECAG00000025011	ENSG00000173237	C11orf86	HGNC Symbol	0.347101	0.000655154
ENSECAG00000025071	ENSG00000186094	AGBL4	HGNC Symbol	0.347101	0.000655154
ENSECAG00000025105	ENSG00000215475	SIAH3	HGNC Symbol	0.347101	0.000655154
ENSECAG00000025131	ENSG00000117305	HMGCL	HGNC Symbol	0.343122	0.000655154
ENSECAG00000025133	ENSG00000097096	SYDE2	HGNC Symbol	-0.60296	0.000655154
ENSECAG00000025160	ENSG00000163440	PDCL2	HGNC Symbol	0.347101	0.000655154
ENSECAG00000026807	ENSG00000131475	VPS25	HGNC Symbol	0.347101	0.000655154
ENSECAG00000026809	ENSG00000162493	PDPN	HGNC Symbol	0.347101	0.000655154
ENSECAG00000026817	ENSG00000137124	ALDH1B1	HGNC Symbol	0.347101	0.000655154
ENSECAG00000026821	ENSG00000196632	WNK3	HGNC Symbol	0.347101	0.000655154
ENSECAG00000026823	ENSG00000149948	HMGA2	HGNC Symbol	0.347101	0.000655154
ENSECAG00000026833	ENSG00000133858	ZFC3H1	HGNC Symbol	0.347101	0.000655154
ENSECAG00000026835	ENSG00000214978	GSG1L2	HGNC Symbol	0.347101	0.000655154
ENSECAG00000026836	ENSG00000215262	KCNU1	HGNC Symbol	0.347101	0.000655154
ENSECAG00000026841	ENSG00000257138	TAS2R38	HGNC Symbol	0.347101	0.000655154
ENSECAG00000026845	ENSG00000070423	RNF126	HGNC Symbol	0.347101	0.000655154
ENSECAG00000026850	ENSG00000105373	GLTSCR2	HGNC Symbol	0.347101	0.000655154
ENSECAG00000026854	ENSG00000125798	FOXA2	HGNC Symbol	0.347101	0.000655154
ENSECAG00000026857	ENSG00000179222	MAGED1	HGNC Symbol	0.347101	0.000655154
ENSECAG00000026859	ENSG00000189299	FOXR2	HGNC Symbol	0.347101	0.000655154
ENSECAG00000026860	ENSG00000172943	PHF8	HGNC Symbol	0.347101	0.000655154
ENSECAG00000026864	ENSG00000176571	CNBD1	HGNC Symbol	0.347101	0.000655154
ENSECAG00000026867	ENSG00000126870	WDR60	HGNC Symbol	0.347101	0.000655154
ENSECAG00000026877	ENSG00000275489	C17orf98	HGNC Symbol	0.347101	0.000655154
ENSECAG00000026879	ENSG00000184470	TXNRD2	HGNC Symbol	0.347101	0.000655154
ENSECAG00000026885	ENSG00000168827	GFM1	HGNC Symbol	0.347101	0.000655154
ENSECAG00000026887	ENSG00000127324	TSPAN8	HGNC Symbol	0.347101	0.000655154
ENSECAG00000026889	ENSG00000131626	PPFIA1	HGNC Symbol	0.347101	0.000655154
ENSECAG00000026897	ENSG00000134056	MRPS36	HGNC Symbol	0.458211	0.000655154
ENSECAG00000026900	ENSG00000176563	CNTD1	HGNC Symbol	0.648413	0.000655154
ENSECAG00000026916	ENSG00000171858	RPS21	HGNC Symbol	0.347101	0.000655154
ENSECAG00000026918	ENSG00000273604	C17orf96	HGNC Symbol	0.347101	0.000655154
ENSECAG00000026921	ENSG00000169188	APEX2	HGNC Symbol	0.347101	0.000655154
ENSECAG00000026926	ENSG00000172689	MS4A10	HGNC Symbol	0.347101	0.000655154
ENSECAG00000026936	ENSG00000188991	SLC15A5	HGNC Symbol	0.405345	0.000655154
ENSECAG00000026938	ENSG00000108107	RPL28	HGNC Symbol	0.347101	0.000655154
ENSECAG00000026940	ENSG00000185838	GNB1L	HGNC Symbol	0.347101	0.000655154
ENSECAG00000026947	ENSG00000180116	C12orf40	HGNC Symbol	0.347101	0.000655154
ENSECAG00000026951	ENSG00000099889	ARVCF	HGNC Symbol	0.347101	0.000655154
ENSECAG00000026954	ENSG00000070476	ZXDC	HGNC Symbol	0.347101	0.000655154
ENSECAG00000026956	ENSG00000131080	EDA2R	HGNC Symbol	0.347101	0.000655154
ENSECAG00000026960	ENSG00000108106	UBE2S	HGNC Symbol	0.347101	0.000655154
ENSECAG00000026961	ENSG00000175756	AURKAIP1	HGNC Symbol	0.347101	0.000655154
ENSECAG00000026962	ENSG00000109424	UCP1	HGNC Symbol	0.347101	0.000655154
ENSECAG00000026963	ENSG00000153233	PTPRR	HGNC Symbol	0.347101	0.000655154
ENSECAG00000026967	ENSG00000214336	FOXI3	HGNC Symbol	0.347101	0.000655154
ENSECAG00000026971	ENSG00000165164	CFAP47	HGNC Symbol	0.347101	0.000655154
ENSECAG00000026985	ENSG00000145839	IL9	HGNC Symbol	0.347101	0.000655154
ENSECAG00000026986	ENSG00000131864	USP29	HGNC Symbol	0.347101	0.000655154
ENSECAG00000026995	ENSG00000137875	BCL2L10	HGNC Symbol	0.347101	0.000655154
ENSECAG00000027669	ENSG00000198727	MT-CYB	UniProtKB Gene Name	0.347101	0.000655154
ENSECAG00000027671	ENSG00000198899	MT-ATP6	UniProtKB Gene Name	0.347101	0.000655154
ENSECAG00000027672	ENSG00000198938	MT-CO3	UniProtKB Gene Name	0.347101	0.000655154
ENSECAG00000027675	ENSG00000198886	MT-ND4	EntrezGene	0.347101	0.000655154
ENSECAG00000027677	ENSG00000198695	MT-ND6	UniProtKB Gene Name	0.347101	0.000655154
ENSECAG00000027679	ENSG00000228253	MT-ATP8	UniProtKB Gene Name	0.347101	0.000655154
ENSECAG00000027681	ENSG00000198763	MT-ND2	UniProtKB Gene Name	0.347101	0.000655154
ENSECAG00000027689	ENSG00000198804	MT-CO1	UniProtKB Gene Name	0.347101	0.000655154
ENSECAG00000027691	ENSG00000212907	MT-ND4L	UniProtKB Gene Name	0.347101	0.000655154
ENSECAG00000027692	ENSG00000198712	MT-CO2	UniProtKB Gene Name	0.347101	0.000655154
ENSECAG00000027694	ENSG00000198786	MT-ND5	UniProtKB Gene Name	0.347101	0.000655154
ENSECAG00000027695	ENSG00000198840	MT-ND3	UniProtKB Gene Name	0.347101	0.000655154
ENSECAG00000003018	ENSG00000188000	OR7D2	HGNC Symbol	0.458938	0.000657589
ENSECAG00000011645	ENSG00000132518	GUCY2D	HGNC Symbol	0.668309	0.00065785
ENSECAG00000019810	ENSG00000068796	KIF2A	HGNC Symbol	-0.373553	0.000662791
ENSECAG00000005674	ENSG00000255307	OR52B2	HGNC Symbol	0.668791	0.000663903
ENSECAG00000019796	ENSG00000174279	EVX2	HGNC Symbol	0.350203	0.000667133
ENSECAG00000026839	ENSG00000130433	CACNG6	HGNC Symbol	-0.339369	0.000675249
ENSECAG00000021590	ENSG00000009950	MLXIPL	HGNC Symbol	0.755051	0.000678367
ENSECAG00000016158	ENSG00000177169	ULK1	HGNC Symbol	-0.470297	0.000678779
ENSECAG00000014872	ENSG00000104808	DHDH	HGNC Symbol	-0.398218	0.000679467
ENSECAG00000021643	ENSG00000145721	LIX1	HGNC Symbol	-0.83407	0.000690825
ENSECAG00000014873	ENSG00000065154	OAT	HGNC Symbol	-0.494265	0.000704897
ENSECAG00000024288	ENSG00000140284	SLC27A2	HGNC Symbol	0.459828	0.00070854
ENSECAG00000006339	ENSG00000179409	GEMIN4	HGNC Symbol	-0.418198	0.000710762
ENSECAG00000023490	ENSG00000067842	ATP2B3	HGNC Symbol	-0.719653	0.000710799
ENSECAG00000021702	ENSG00000073150	PANX2	HGNC Symbol	0.949323	0.000712463
ENSECAG00000002951	ENSG00000206107	KRTAP27-1	HGNC Symbol	0.422808	0.000712956
ENSECAG00000003256	ENSG00000183640	KRTAP8-1	HGNC Symbol	0.422808	0.000712956
ENSECAG00000003275	ENSG00000274749	KRTAP7-1	HGNC Symbol	0.422808	0.000712956
ENSECAG00000013809	ENSG00000134765	DSC1	HGNC Symbol	0.422808	0.000712956
ENSECAG00000023191	ENSG00000132698	RAB25	HGNC Symbol	0.422808	0.000712956
ENSECAG00000023337	ENSG00000188779	SKOR1	HGNC Symbol	0.422808	0.000712956
ENSECAG00000018716	ENSG00000102678	FGF9	HGNC Symbol	1.25615	0.000718515
ENSECAG00000019533	ENSG00000068078	FGFR3	HGNC Symbol	0.789398	0.000718515
ENSECAG00000012739	ENSG00000239388	ASB14	HGNC Symbol	-0.433578	0.000718724
ENSECAG00000018290	ENSG00000115159	GPD2	HGNC Symbol	-0.621942	0.000719965
ENSECAG00000001902	ENSG00000189401	OTUD6A	HGNC Symbol	0.457927	0.000721218
ENSECAG00000006486	ENSG00000163935	SFMBT1	HGNC Symbol	-0.428247	0.000727255
ENSECAG00000000005	ENSG00000164749	HNF4G	HGNC Symbol	0.403327	0.000727311
ENSECAG00000006780	ENSG00000135973	GPR45	HGNC Symbol	0.403327	0.000727311
ENSECAG00000010528	ENSG00000124839	RAB17	HGNC Symbol	0.403327	0.000727311
ENSECAG00000015651	ENSG00000062096	ARSF	HGNC Symbol	0.403327	0.000727311
ENSECAG00000018282	ENSG00000127588	GNG13	HGNC Symbol	0.403327	0.000727311
ENSECAG00000019378	ENSG00000164794	KCNV1	HGNC Symbol	0.403327	0.000727311
ENSECAG00000019686	ENSG00000236980	C3orf84	HGNC Symbol	0.403327	0.000727311
ENSECAG00000019744	ENSG00000179399	GPC5	HGNC Symbol	0.403327	0.000727311
ENSECAG00000021760	ENSG00000187323	DCC	HGNC Symbol	0.403327	0.000727311
ENSECAG00000005525	ENSG00000152661	GJA1	HGNC Symbol	0.46296	0.000733573
ENSECAG00000013355	ENSG00000256053	APOPT1	HGNC Symbol	0.335641	0.000734947
ENSECAG00000015615	ENSG00000155463	OXA1L	HGNC Symbol	0.402235	0.000742348
ENSECAG00000016021	ENSG00000111537	IFNG	EntrezGene	0.45952	0.000744455
ENSECAG00000022974	ENSG00000126895	AVPR2	HGNC Symbol	0.45952	0.000744455
ENSECAG00000008738	ENSG00000115738	ID2	HGNC Symbol	0.547484	0.000746015
ENSECAG00000012718	ENSG00000117758	STX12	HGNC Symbol	-0.405157	0.000752449
ENSECAG00000013878	ENSG00000029534	ANK1	HGNC Symbol	-0.452391	0.000753862
ENSECAG00000011818	ENSG00000103507	BCKDK	HGNC Symbol	0.362473	0.000753965
ENSECAG00000007948	ENSG00000155367	PPM1J	HGNC Symbol	-0.446615	0.000765199
ENSECAG00000009707	ENSG00000095303	PTGS1	EntrezGene	0.339261	0.000765999
ENSECAG00000015260	ENSG00000170807	LMOD2	HGNC Symbol	0.72852	0.000774234
ENSECAG00000010602	ENSG00000197901	SLC22A6	HGNC Symbol	0.403061	0.000776114
ENSECAG00000018593	ENSG00000043355	ZIC2	HGNC Symbol	0.403061	0.000776114
ENSECAG00000024385	ENSG00000134627	PIWIL4	HGNC Symbol	0.403061	0.000776114
ENSECAG00000006196	ENSG00000176641	RNF152	HGNC Symbol	-0.782123	0.000776907
ENSECAG00000008341	ENSG00000126003	PLAGL2	HGNC Symbol	-0.422854	0.000780304
ENSECAG00000000697	ENSG00000090013	BLVRB	HGNC Symbol	0.416827	0.00079172
ENSECAG00000020436	ENSG00000178149	DALRD3	HGNC Symbol	0.339284	0.000793925
ENSECAG00000007856	ENSG00000108219	TSPAN14	HGNC Symbol	0.330175	0.000799312
ENSECAG00000003495	ENSG00000147324	MFHAS1	HGNC Symbol	0.701263	0.000821647
ENSECAG00000011568	ENSG00000076604	TRAF4	HGNC Symbol	-0.579284	0.000825316
ENSECAG00000019762	ENSG00000112561	TFEB	HGNC Symbol	-0.389215	0.000825674
[truncated: 1,406 more rows]

## Sheet: Supplementary_Table_3
Category	Term	Count	%	PValue	Genes:DE	List Total	Pop Hits	Pop Total	Fold Enrichment	Bonferroni	Benjamini	FDR
GOTERM_CC_FAT	GO:0005739~mitochondrion	291	9.18271	6.00511e-18	ENSG00000115286:0.465678245562791, ENSG00000123983:-0.4474884820759071, ENSG00000113384:0.41335079933454, ENSG00000109390:0.337118642779764, ENSG00000110074:0.350531191350549, ENSG00000198523:-0.8431526051843939, ENSG00000143554:0.348019114234939, ENSG00000177646:0.36708727037701705, ENSG00000023228:0.399270417296321, ENSG00000164089:0.756458450688731, ENSG00000128309:-0.460878818390228, ENSG0000…	2161	1087	12782	1.58346	4.14353e-15	4.14353e-15	9.03864e-15
GOTERM_CC_FAT	GO:0043292~contractile fiber	56	1.76712	1.85483e-13	ENSG00000173991:-0.385902525029817, ENSG00000154358:-0.35079421154601903, ENSG00000115306:0.45537281383764094, ENSG00000101335:-0.534701402609182, ENSG00000136068:0.728024809697292, ENSG00000129170:0.47437178840887, ENSG00000133020:-0.440424119242853, ENSG00000135502:0.376958781324222, ENSG00000138100:0.494566505296041, ENSG00000167460:0.601755882765979, ENSG00000159173:-0.918972322096093, ENSG00…	2161	121	12782	2.73745	1.28008e-10	6.40038e-11	2.79232e-10
REACTOME_PATHWAY	REACT_1505:Integration of energy metabolism	81	2.55601	7.64971e-13	ENSG00000115286:0.465678245562791, ENSG00000010256:0.47520330959951507, ENSG00000114268:-0.5273932274297629, ENSG00000151729:0.6800107293594531, ENSG00000140374:0.35572009738376403, ENSG00000178741:0.390079487128009, ENSG00000151726:0.833241713049919, ENSG00000109390:0.337118642779764, ENSG00000146701:0.33719476497665396, ENSG00000105679:0.368926435724371, ENSG00000138031:0.76363360305194, ENSG00…	584	219	3398	2.15205	4.97213e-11	4.97213e-11	7.79632e-10
GOTERM_CC_FAT	GO:0044449~contractile fiber part	52	1.6409	1.96208e-12	ENSG00000173991:-0.385902525029817, ENSG00000154358:-0.35079421154601903, ENSG00000115306:0.45537281383764094, ENSG00000101335:-0.534701402609182, ENSG00000136068:0.728024809697292, ENSG00000129170:0.47437178840887, ENSG00000133020:-0.440424119242853, ENSG00000135502:0.376958781324222, ENSG00000138100:0.494566505296041, ENSG00000167460:0.601755882765979, ENSG00000159173:-0.918972322096093, ENSG00…	2161	113	12782	2.72188	1.35385e-09	4.51282e-10	2.95326e-09
GOTERM_CC_FAT	GO:0030016~myofibril	51	1.60934	3.53543e-12	ENSG00000173991:-0.385902525029817, ENSG00000115306:0.45537281383764094, ENSG00000154358:-0.35079421154601903, ENSG00000136068:0.728024809697292, ENSG00000129170:0.47437178840887, ENSG00000133020:-0.440424119242853, ENSG00000135502:0.376958781324222, ENSG00000138100:0.494566505296041, ENSG00000167460:0.601755882765979, ENSG00000159173:-0.918972322096093, ENSG00000196296:-0.619061180578359, ENSG00…	2161	111	12782	2.71764	2.43942e-09	6.09855e-10	5.32132e-09
GOTERM_CC_FAT	GO:0044429~mitochondrial part	167	5.2698	4.36842e-12	ENSG00000115286:0.465678245562791, ENSG00000123983:-0.4474884820759071, ENSG00000010256:0.47520330959951507, ENSG00000113384:0.41335079933454, ENSG00000109390:0.337118642779764, ENSG00000146701:0.33719476497665396, ENSG00000027001:0.653872324434553, ENSG00000132423:0.36836223408916896, ENSG00000180185:0.4024436385482229, ENSG00000126267:0.44854091434797794, ENSG00000139190:-0.9243785886971321, EN…	2161	595	12782	1.66014	3.01419e-09	6.02838e-10	6.57512e-09
GOTERM_CC_FAT	GO:0030017~sarcomere	46	1.45156	1.88647e-11	ENSG00000081248:-0.510153731342741, ENSG00000168530:-0.332512468434423, ENSG00000105048:-0.777783211115064, ENSG00000119401:-0.43317987689199894, ENSG00000173991:-0.385902525029817, ENSG00000154358:-0.35079421154601903, ENSG00000115306:0.45537281383764094, ENSG00000104369:-0.438796036584621, ENSG00000154330:-0.349986017370167, ENSG00000163126:-0.7202446503562829, ENSG00000029534:-0.57404479417729…	2161	98	12782	2.77636	1.30166e-08	2.16944e-09	2.83943e-08
GOTERM_CC_FAT	GO:0005740~mitochondrial envelope	121	3.81824	8.25576e-10	ENSG00000115286:0.465678245562791, ENSG00000123983:-0.4474884820759071, ENSG00000010256:0.47520330959951507, ENSG00000113384:0.41335079933454, ENSG00000109390:0.337118642779764, ENSG00000146701:0.33719476497665396, ENSG00000180185:0.4024436385482229, ENSG00000126267:0.44854091434797794, ENSG00000139190:-0.9243785886971321, ENSG00000023228:0.399270417296321, ENSG00000164284:0.51818321346077, ENSG0…	2161	419	12782	1.70811	5.69648e-07	8.13783e-08	1.24262e-06
GOTERM_MF_FAT	GO:0008092~cytoskeletal protein binding	143	4.51246	8.27812e-10	ENSG00000115109:-0.32883830236470696, ENSG00000091129:1.5012018771113, ENSG00000132938:-1.27375507000538, ENSG00000171617:0.6757403025616451, ENSG00000170759:-0.37104564428108, ENSG00000173991:-0.385902525029817, ENSG00000115306:0.45537281383764094, ENSG00000064042:-0.466892960054484, ENSG00000050405:0.6349784479615289, ENSG00000124198:0.45106121363888396, ENSG00000165912:-0.5299944477387871, ENS…	2268	504	12983	1.62419	1.40645e-06	1.40645e-06	1.39616e-06
GOTERM_CC_FAT	GO:0031966~mitochondrial membrane	115	3.62891	1.13557e-09	ENSG00000115286:0.465678245562791, ENSG00000123983:-0.4474884820759071, ENSG00000010256:0.47520330959951507, ENSG00000109390:0.337118642779764, ENSG00000146701:0.33719476497665396, ENSG00000180185:0.4024436385482229, ENSG00000126267:0.44854091434797794, ENSG00000139190:-0.9243785886971321, ENSG00000023228:0.399270417296321, ENSG00000164284:0.51818321346077, ENSG00000158864:0.549473215779738, ENSG…	2161	394	12782	1.72642	7.83543e-07	9.79429e-08	1.70921e-06
GOTERM_CC_FAT	GO:0005743~mitochondrial inner membrane	93	2.93468	5.96714e-09	ENSG00000115286:0.465678245562791, ENSG00000010256:0.47520330959951507, ENSG00000171766:-2.0676919788843198, ENSG00000151729:0.6800107293594531, ENSG00000178741:0.390079487128009, ENSG00000109390:0.337118642779764, ENSG00000146701:0.33719476497665396, ENSG00000114120:1.0027540965171, ENSG00000130770:0.38075158809885395, ENSG00000180185:0.4024436385482229, ENSG00000126267:0.44854091434797794, ENSG…	2161	306	12782	1.79765	4.11732e-06	4.57481e-07	8.98148e-06
GOTERM_CC_FAT	GO:0019866~organelle inner membrane	98	3.09246	7.03549e-09	ENSG00000115286:0.465678245562791, ENSG00000010256:0.47520330959951507, ENSG00000109390:0.337118642779764, ENSG00000146701:0.33719476497665396, ENSG00000180185:0.4024436385482229, ENSG00000126267:0.44854091434797794, ENSG00000023228:0.399270417296321, ENSG00000164284:0.51818321346077, ENSG00000158864:0.549473215779738, ENSG00000009307:-0.494632160560022, ENSG00000135940:0.45371693877844393, ENSG0…	2161	329	12782	1.76187	4.85448e-06	4.85449e-07	1.05895e-05
KEGG_PATHWAY	hsa05010:Alzheimer's disease	60	1.89334	2.60336e-08	ENSG00000115286:0.465678245562791, ENSG00000010256:0.47520330959951507, ENSG00000160014:-0.57705248004231, ENSG00000178741:0.390079487128009, ENSG00000109390:0.337118642779764, ENSG00000089250:0.841009043324078, ENSG00000026103:0.7025043889672261, ENSG00000117362:0.467803160227305, ENSG00000126267:0.44854091434797794, ENSG00000168653:0.37962126840129395, ENSG00000023228:0.399270417296321, ENSG000…	929	163	5085	2.01483	4.94637e-06	4.94637e-06	3.23562e-05
GOTERM_BP_FAT	GO:0007517~muscle organ development	70	2.2089	4.7223e-08	ENSG00000105971:0.475652822285973, ENSG00000105974:0.46309973922763703, ENSG00000101665:0.735424727315088, ENSG00000173991:-0.385902525029817, ENSG00000081189:-0.47057814022506295, ENSG00000196569:0.48752506485377706, ENSG00000198523:-0.8431526051843939, ENSG00000136068:0.728024809697292, ENSG00000129170:0.47437178840887, ENSG00000179388:-1.27039609370754, ENSG00000150347:-1.0204079671981099, ENS…	2363	211	13528	1.89926	0.000216541	0.000216541	8.90504e-05
KEGG_PATHWAY	hsa05016:Huntington's disease	63	1.98801	9.62763e-08	ENSG00000115286:0.465678245562791, ENSG00000010256:0.47520330959951507, ENSG00000151729:0.6800107293594531, ENSG00000178741:0.390079487128009, ENSG00000109390:0.337118642779764, ENSG00000126267:0.44854091434797794, ENSG00000168653:0.37962126840129395, ENSG00000023228:0.399270417296321, ENSG00000158864:0.549473215779738, ENSG00000116478:0.399182229632442, ENSG00000114841:-0.47977899045075, ENSG000…	929	180	5085	1.91577	1.82923e-05	9.14621e-06	0.000119658
GOTERM_BP_FAT	GO:0055114~oxidation reduction	164	5.17513	1.07178e-07	ENSG00000115286:0.465678245562791, ENSG00000185010:0.6738284429786429, ENSG00000010256:0.47520330959951507, ENSG00000109390:0.337118642779764, ENSG00000146701:0.33719476497665396, ENSG00000089250:0.841009043324078, ENSG00000119723:0.5981297724033691, ENSG00000087076:0.503472066661541, ENSG00000110074:0.350531191350549, ENSG00000083444:-0.5559856100791359, ENSG00000126267:0.44854091434797794, ENSG…	2363	639	13528	1.46931	0.000491396	0.000245728	0.000202109
REACTOME_PATHWAY	REACT_15380:Diabetes pathways	84	2.65068	1.09712e-07	ENSG00000115286:0.465678245562791, ENSG00000010256:0.47520330959951507, ENSG00000114268:-0.5273932274297629, ENSG00000151729:0.6800107293594531, ENSG00000170759:-0.37104564428108, ENSG00000140374:0.35572009738376403, ENSG00000178741:0.390079487128009, ENSG00000109390:0.337118642779764, ENSG00000146701:0.33719476497665396, ENSG00000105679:0.368926435724371, ENSG00000126267:0.44854091434797794, ENS…	584	285	3398	1.71492	7.13128e-06	3.56565e-06	0.000111819
GOTERM_BP_FAT	GO:0003012~muscle system process	58	1.83023	1.69601e-07	ENSG00000081181:0.34174690918283196, ENSG00000173991:-0.385902525029817, ENSG00000122786:0.369923598510933, ENSG00000113448:0.7504227760544709, ENSG00000184185:-0.537153669586207, ENSG00000186439:-0.6156608437521639, ENSG00000135124:-0.35736468949177, ENSG00000118804:-0.483007644915558, ENSG00000113163:0.358663678303126, ENSG00000086967:-0.479803825018372, ENSG00000133020:-0.440424119242853, ENSG…	2363	168	13528	1.97646	0.000777487	0.00025923	0.000319823
GOTERM_CC_FAT	GO:0044455~mitochondrial membrane part	46	1.45156	1.90955e-07	ENSG00000115286:0.465678245562791, ENSG00000112992:0.40163538531465703, ENSG00000010256:0.47520330959951507, ENSG00000109390:0.337118642779764, ENSG00000167863:0.37066661944913903, ENSG00000130770:0.38075158809885395, ENSG00000078269:1.33652417718397, ENSG00000213619:0.483493649612455, ENSG00000168653:0.37962126840129395, ENSG00000116459:0.43730012171624494, ENSG00000152234:0.40854926182124707, E…	2161	125	12782	2.17667	0.000131751	1.1978e-05	0.000287417
REACTOME_PATHWAY	REACT_17044:Muscle contraction	19	0.599558	2.93288e-07	ENSG00000167460:0.601755882765979, ENSG00000168530:-0.332512468434423, ENSG00000159173:-0.918972322096093, ENSG00000111245:-0.804505320921769, ENSG00000105048:-0.777783211115064, ENSG00000173991:-0.385902525029817, ENSG00000160808:-0.592204391677507, ENSG00000101470:-0.34367260160169805, ENSG00000136842:-0.40130015318741097, ENSG00000109063:-0.3598959229725, ENSG00000155657:-0.5379074788150671, E…	584	31	3398	3.56617	1.90635e-05	6.35455e-06	0.000298918
GOTERM_BP_FAT	GO:0045333~cellular respiration	39	1.23067	3.29907e-07	ENSG00000115286:0.465678245562791, ENSG00000112992:0.40163538531465703, ENSG00000010256:0.47520330959951507, ENSG00000109390:0.337118642779764, ENSG00000146701:0.33719476497665396, ENSG00000136143:0.35688634956961995, ENSG00000168291:0.370475146941026, ENSG00000172115:0.5905180750079699, ENSG00000166411:0.518714313594331, ENSG00000213619:0.483493649612455, ENSG00000168653:0.37962126840129395, ENS…	2363	97	13528	2.30177	0.00151181	0.000378167	0.000622118
GOTERM_BP_FAT	GO:0006091~generation of precursor metabolites and energy	91	2.87157	4.12456e-07	ENSG00000115286:0.465678245562791, ENSG00000067177:-0.42452169942122897, ENSG00000010256:0.47520330959951507, ENSG00000151729:0.6800107293594531, ENSG00000140374:0.35572009738376403, ENSG00000109390:0.337118642779764, ENSG00000146701:0.33719476497665396, ENSG00000105679:0.368926435724371, ENSG00000130770:0.38075158809885395, ENSG00000119938:1.82478263738934, ENSG00000168653:0.37962126840129395, E…	2363	313	13528	1.66444	0.00188973	0.000378233	0.000777782
KEGG_PATHWAY	hsa05012:Parkinson's disease	48	1.51467	4.34807e-07	ENSG00000115286:0.465678245562791, ENSG00000010256:0.47520330959951507, ENSG00000151729:0.6800107293594531, ENSG00000178741:0.390079487128009, ENSG00000109390:0.337118642779764, ENSG00000167863:0.37066661944913903, ENSG00000172115:0.5905180750079699, ENSG00000213619:0.483493649612455, ENSG00000126267:0.44854091434797794, ENSG00000168653:0.37962126840129395, ENSG00000116288:-0.331400013018157, ENS…	929	128	5085	2.05261	8.261e-05	2.75374e-05	0.000540405
GOTERM_BP_FAT	GO:0006936~muscle contraction	53	1.67245	5.47339e-07	ENSG00000081181:0.34174690918283196, ENSG00000173991:-0.385902525029817, ENSG00000122786:0.369923598510933, ENSG00000113448:0.7504227760544709, ENSG00000184185:-0.537153669586207, ENSG00000186439:-0.6156608437521639, ENSG00000118804:-0.483007644915558, ENSG00000113163:0.358663678303126, ENSG00000086967:-0.479803825018372, ENSG00000133020:-0.440424119242853, ENSG00000117519:0.38839419845744605, EN…	2363	153	13528	1.98314	0.00250695	0.000418262	0.00103213
GOTERM_MF_FAT	GO:0003779~actin binding	93	2.93468	7.55033e-07	ENSG00000139734:0.7826133045617729, ENSG00000171617:0.6757403025616451, ENSG00000158528:-0.7249552439418749, ENSG00000122786:0.369923598510933, ENSG00000115306:0.45537281383764094, ENSG00000108819:0.524818663838062, ENSG00000064042:-0.466892960054484, ENSG00000050405:0.6349784479615289, ENSG00000130176:0.9234371900074421, ENSG00000197893:-0.38818281336032795, ENSG00000136068:0.728024809697292, EN…	2268	326	12983	1.63304	0.00128198	0.000641195	0.00127341
GOTERM_CC_FAT	GO:0031967~organelle envelope	152	4.79647	7.85941e-07	ENSG00000115286:0.465678245562791, ENSG00000123983:-0.4474884820759071, ENSG00000010256:0.47520330959951507, ENSG00000113384:0.41335079933454, ENSG00000148344:-0.429114508326253, ENSG00000109390:0.337118642779764, ENSG00000146701:0.33719476497665396, ENSG00000180185:0.4024436385482229, ENSG00000126267:0.44854091434797794, ENSG00000139190:-0.9243785886971321, ENSG00000023228:0.399270417296321, ENS…	2161	620	12782	1.45009	0.000542153	4.51906e-05	0.00118296
GOTERM_CC_FAT	GO:0015629~actin cytoskeleton	78	2.46134	9.1266e-07	ENSG00000196923:-0.946718490396948, ENSG00000158528:-0.7249552439418749, ENSG00000122786:0.369923598510933, ENSG00000115306:0.45537281383764094, ENSG00000108819:0.524818663838062, ENSG00000095397:0.690968096482791, ENSG00000050405:0.6349784479615289, ENSG00000101335:-0.534701402609182, ENSG00000138758:-0.8331816207709352, ENSG00000104081:-0.451162532725186, ENSG00000136068:0.728024809697292, ENSG…	2161	269	12782	1.71509	0.000629537	4.844e-05	0.00137369
GOTERM_CC_FAT	GO:0031975~envelope	152	4.79647	9.60566e-07	ENSG00000115286:0.465678245562791, ENSG00000123983:-0.4474884820759071, ENSG00000010256:0.47520330959951507, ENSG00000113384:0.41335079933454, ENSG00000148344:-0.429114508326253, ENSG00000109390:0.337118642779764, ENSG00000146701:0.33719476497665396, ENSG00000180185:0.4024436385482229, ENSG00000126267:0.44854091434797794, ENSG00000139190:-0.9243785886971321, ENSG00000023228:0.399270417296321, ENS…	2161	622	12782	1.44543	0.000662571	4.73411e-05	0.00144579
GOTERM_CC_FAT	GO:0005746~mitochondrial respiratory chain	28	0.883559	1.61054e-06	ENSG00000115286:0.465678245562791, ENSG00000112992:0.40163538531465703, ENSG00000010256:0.47520330959951507, ENSG00000109390:0.337118642779764, ENSG00000213619:0.483493649612455, ENSG00000168653:0.37962126840129395, ENSG00000023228:0.399270417296321, ENSG00000189043:0.350817584060753, ENSG00000158864:0.549473215779738, ENSG00000147684:0.3850832829995371, ENSG00000155463:0.46628708269525604, ENSG0…	2161	64	12782	2.58775	0.00111066	7.40822e-05	0.00242409
GOTERM_CC_FAT	GO:0070469~respiratory chain	31	0.978227	1.67382e-06	ENSG00000115286:0.465678245562791, ENSG00000112992:0.40163538531465703, ENSG00000010256:0.47520330959951507, ENSG00000109390:0.337118642779764, ENSG00000172115:0.5905180750079699, ENSG00000213619:0.483493649612455, ENSG00000168653:0.37962126840129395, ENSG00000023228:0.399270417296321, ENSG00000189043:0.350817584060753, ENSG00000158864:0.549473215779738, ENSG00000147684:0.3850832829995371, ENSG00…	2161	75	12782	2.44481	0.00115427	7.21808e-05	0.00251933
REACTOME_PATHWAY	REACT_604:Hemostasis	69	2.17734	2.3141e-06	ENSG00000138798:-0.7925549544568241, ENSG00000185010:0.6738284429786429, ENSG00000149564:0.38318847735403, ENSG00000105974:0.46309973922763703, ENSG00000138448:0.326302308638029, ENSG00000160014:-0.57705248004231, ENSG00000174175:0.81585789150442, ENSG00000175899:0.821698857096552, ENSG00000150630:0.8365627125996371, ENSG00000177885:-0.402617425803943, ENSG00000168003:0.421801181981704, ENSG00000…	584	235	3398	1.70841	0.000150405	3.76035e-05	0.0023585
GOTERM_CC_FAT	GO:0016528~sarcoplasm	21	0.66267	2.37331e-06	ENSG00000068976:-0.552963272465583, ENSG00000081248:-0.510153731342741, ENSG00000149596:-0.810857338323353, ENSG00000174437:-0.519687800005397, ENSG00000160678:-0.561035627138895, ENSG00000104369:-0.438796036584621, ENSG00000196296:-0.619061180578359, ENSG00000089250:0.841009043324078, ENSG00000185739:-0.440872717819786, ENSG00000047579:-0.637871792758693, ENSG00000198523:-0.8431526051843939, ENS…	2161	41	12782	3.02956	0.00163625	9.63239e-05	0.00357214
GOTERM_CC_FAT	GO:0005626~insoluble fraction	193	6.09025	2.43391e-06	ENSG00000123983:-0.4474884820759071, ENSG00000113448:0.7504227760544709, ENSG00000111331:-0.547503602005414, ENSG00000163785:-0.5937469308776301, ENSG00000126777:-0.6832819198567041, ENSG00000136770:0.563135041328209, ENSG00000147010:0.5200824690844771, ENSG00000118804:-0.483007644915558, ENSG00000057252:0.33687035384828395, ENSG00000065989:-0.408787821511562, ENSG00000100330:-0.639206964039734, …	2161	839	12782	1.36063	0.00167799	9.32958e-05	0.00366336
GOTERM_BP_FAT	GO:0015980~energy derivation by oxidation of organic compounds	49	1.54623	2.75413e-06	ENSG00000115286:0.465678245562791, ENSG00000067177:-0.42452169942122897, ENSG00000112992:0.40163538531465703, ENSG00000010256:0.47520330959951507, ENSG00000109390:0.337118642779764, ENSG00000146701:0.33719476497665396, ENSG00000168291:0.370475146941026, ENSG00000136143:0.35688634956961995, ENSG00000106617:1.8760038846711697, ENSG00000166411:0.518714313594331, ENSG00000172115:0.5905180750079699, E…	2363	144	13528	1.94807	0.012551	0.00180272	0.00519344
GOTERM_CC_FAT	GO:0031674~I band	25	0.788892	2.95095e-06	ENSG00000081248:-0.510153731342741, ENSG00000149596:-0.810857338323353, ENSG00000124006:-0.6327586873035551, ENSG00000173991:-0.385902525029817, ENSG00000154358:-0.35079421154601903, ENSG00000104369:-0.438796036584621, ENSG00000196296:-0.619061180578359, ENSG00000154330:-0.349986017370167, ENSG00000163126:-0.7202446503562829, ENSG00000183386:-0.43508695682655496, ENSG00000160808:-0.59220439167750…	2161	55	12782	2.68857	0.00203408	0.00010716	0.00444154
GOTERM_MF_FAT	GO:0016651~oxidoreductase activity, acting on NADH or NADPH	33	1.04134	4.10798e-06	ENSG00000100938:0.325875946368602, ENSG00000115286:0.465678245562791, ENSG00000104808:0.35452731472433796, ENSG00000112992:0.40163538531465703, ENSG00000104687:0.582653818476913, ENSG00000109390:0.337118642779764, ENSG00000167693:-0.461908537320917, ENSG00000213619:0.483493649612455, ENSG00000168653:0.37962126840129395, ENSG00000159348:-0.5086321479453171, ENSG00000023228:0.399270417296321, ENSG0…	2268	83	12983	2.27598	0.00695517	0.00232379	0.00692815
GOTERM_CC_FAT	GO:0016529~sarcoplasmic reticulum	20	0.631114	4.3471e-06	ENSG00000068976:-0.552963272465583, ENSG00000081248:-0.510153731342741, ENSG00000149596:-0.810857338323353, ENSG00000174437:-0.519687800005397, ENSG00000160678:-0.561035627138895, ENSG00000104369:-0.438796036584621, ENSG00000196296:-0.619061180578359, ENSG00000089250:0.841009043324078, ENSG00000185739:-0.440872717819786, ENSG00000198523:-0.8431526051843939, ENSG00000186439:-0.6156608437521639, EN…	2161	39	12782	3.03326	0.00299501	0.000149964	0.00654286
GOTERM_BP_FAT	GO:0022900~electron transport chain	41	1.29378	4.44322e-06	ENSG00000115286:0.465678245562791, ENSG00000010256:0.47520330959951507, ENSG00000140374:0.35572009738376403, ENSG00000109390:0.337118642779764, ENSG00000172115:0.5905180750079699, ENSG00000213619:0.483493649612455, ENSG00000174151:-0.33073971662804497, ENSG00000168653:0.37962126840129395, ENSG00000157214:0.705573384619497, ENSG00000023228:0.399270417296321, ENSG00000165168:-0.47045383833516097, E…	2363	114	13528	2.05896	0.0201704	0.00254384	0.00837842
GOTERM_CC_FAT	GO:0042383~sarcolemma	28	0.883559	4.63224e-06	ENSG00000081248:-0.510153731342741, ENSG00000065675:-0.416968665971183, ENSG00000108839:0.710751947378408, ENSG00000091831:-0.418582126553344, ENSG00000089250:0.841009043324078, ENSG00000154330:-0.349986017370167, ENSG00000184185:-0.537153669586207, ENSG00000123096:-0.576431381271917, ENSG00000144285:-0.6864246672886429, ENSG00000196569:0.48752506485377706, ENSG00000135046:0.36754974487994796, EN…	2161	67	12782	2.47188	0.00319115	0.000152191	0.00697202
KEGG_PATHWAY	hsa05414:Dilated cardiomyopathy	36	1.13601	5.21806e-06	ENSG00000081248:-0.510153731342741, ENSG00000108878:-0.326894962467963, ENSG00000138448:0.326302308638029, ENSG00000164742:-0.44371637218385396, ENSG00000115221:-0.436680945687489, ENSG00000163069:-0.6232038834650451, ENSG00000092969:0.367492129533646, ENSG00000196569:0.48752506485377706, ENSG00000138031:0.76363360305194, ENSG00000198523:-0.8431526051843939, ENSG00000007402:0.7373924898910109, EN…	929	92	5085	2.14185	0.000990943	0.000247828	0.00648515
GOTERM_MF_FAT	GO:0005516~calmodulin binding	47	1.48312	6.78606e-06	ENSG00000067177:-0.42452169942122897, ENSG00000164742:-0.44371637218385396, ENSG00000122786:0.369923598510933, ENSG00000035664:0.8825208016800171, ENSG00000115306:0.45537281383764094, ENSG00000089250:0.841009043324078, ENSG00000148660:-0.40604352108936104, ENSG00000130770:0.38075158809885395, ENSG00000130176:0.9234371900074421, ENSG00000090372:-0.340168187390221, ENSG00000091536:-1.01718127239717…	2268	140	12983	1.92177	0.0114633	0.00287824	0.0114445
GOTERM_MF_FAT	GO:0048037~cofactor binding	72	2.27201	9.15687e-06	ENSG00000115286:0.465678245562791, ENSG00000104687:0.582653818476913, ENSG00000104549:-0.612427709084517, ENSG00000140374:0.35572009738376403, ENSG00000171097:0.397541602194238, ENSG00000089250:0.841009043324078, ENSG00000119723:0.5981297724033691, ENSG00000105679:0.368926435724371, ENSG00000167701:0.5006481513924079, ENSG00000176387:0.573301904562198, ENSG00000177646:0.36708727037701705, ENSG000…	2268	249	12983	1.65526	0.0154372	0.00310668	0.0154425
GOTERM_CC_FAT	GO:0005759~mitochondrial matrix	65	2.05112	1.26758e-05	ENSG00000140374:0.35572009738376403, ENSG00000027001:0.653872324434553, ENSG00000146701:0.33719476497665396, ENSG00000132423:0.36836223408916896, ENSG00000101365:0.39290645914472205, ENSG00000005187:-0.5075472440971021, ENSG00000164284:0.51818321346077, ENSG00000178952:0.5908925463768969, ENSG00000082212:0.330475791413498, ENSG00000156502:0.967734044442473, ENSG00000117593:0.35364811977189503, EN…	2161	227	12782	1.69368	0.00870823	0.000397483	0.0190774
GOTERM_CC_FAT	GO:0031980~mitochondrial lumen	65	2.05112	1.26758e-05	ENSG00000140374:0.35572009738376403, ENSG00000027001:0.653872324434553, ENSG00000146701:0.33719476497665396, ENSG00000132423:0.36836223408916896, ENSG00000101365:0.39290645914472205, ENSG00000005187:-0.5075472440971021, ENSG00000164284:0.51818321346077, ENSG00000178952:0.5908925463768969, ENSG00000082212:0.330475791413498, ENSG00000156502:0.967734044442473, ENSG00000117593:0.35364811977189503, EN…	2161	227	12782	1.69368	0.00870823	0.000397483	0.0190774
GOTERM_CC_FAT	GO:0031090~organelle membrane	238	7.51026	1.31152e-05	ENSG00000115286:0.465678245562791, ENSG00000123983:-0.4474884820759071, ENSG00000109390:0.337118642779764, ENSG00000123989:-0.33088003188138204, ENSG00000126777:-0.6832819198567041, ENSG00000023228:0.399270417296321, ENSG00000167476:-0.46540083278666794, ENSG00000057252:0.33687035384828395, ENSG00000009307:-0.494632160560022, ENSG00000153071:0.461749419814135, ENSG00000117118:0.423035846206469, E…	2161	1096	12782	1.28443	0.00900871	0.000393381	0.0197386
GOTERM_BP_FAT	GO:0006942~regulation of striated muscle contraction	14	0.44178	1.40093e-05	ENSG00000081181:0.34174690918283196, ENSG00000101306:-1.31765655616892, ENSG00000111245:-0.804505320921769, ENSG00000133055:0.4807665931952921, ENSG00000159173:-0.918972322096093, ENSG00000101665:0.735424727315088, ENSG00000196296:-0.619061180578359, ENSG00000089250:0.841009043324078, ENSG00000135124:-0.35736468949177, ENSG00000160808:-0.592204391677507, ENSG00000104936:-0.433007871114579, ENSG00…	2363	22	13528	3.64313	0.0622269	0.00711316	0.0264147
GOTERM_CC_FAT	GO:0044459~plasma membrane part	441	13.9161	1.77168e-05	ENSG00000067177:-0.42452169942122897, ENSG00000080493:0.539378483148901, ENSG00000171121:0.5998485375416421, ENSG00000091129:1.5012018771113, ENSG00000170579:0.7722430866174549, ENSG00000163785:-0.5937469308776301, ENSG00000126777:-0.6832819198567041, ENSG00000147010:0.5200824690844771, ENSG00000113248:0.4883054628447229, ENSG00000127920:0.32401907666802504, ENSG00000080293:1.06107482070897, ENSG…	2161	2203	12782	1.18404	0.0121503	0.000509232	0.0266632
GOTERM_CC_FAT	GO:0005624~membrane fraction	182	5.74314	1.99451e-05	ENSG00000105971:0.475652822285973, ENSG00000105974:0.46309973922763703, ENSG00000123983:-0.4474884820759071, ENSG00000148344:-0.429114508326253, ENSG00000174175:0.81585789150442, ENSG00000111331:-0.547503602005414, ENSG00000119938:1.82478263738934, ENSG00000196517:-0.40354766521155, ENSG00000163785:-0.5937469308776301, ENSG00000136026:1.2912368482053, ENSG00000126777:-0.6832819198567041, ENSG0000…	2161	809	12782	1.33066	0.013668	0.00055034	0.0300164
GOTERM_CC_FAT	GO:0000267~cell fraction	234	7.38403	2.28342e-05	ENSG00000123983:-0.4474884820759071, ENSG00000113448:0.7504227760544709, ENSG00000111331:-0.547503602005414, ENSG00000163785:-0.5937469308776301, ENSG00000126777:-0.6832819198567041, ENSG00000136770:0.563135041328209, ENSG00000147010:0.5200824690844771, ENSG00000118804:-0.483007644915558, ENSG00000057252:0.33687035384828395, ENSG00000100330:-0.639206964039734, ENSG00000065989:-0.408787821511562, …	2161	1083	12782	1.278	0.0156323	0.000605809	0.0343636
GOTERM_CC_FAT	GO:0005865~striated muscle thin filament	11	0.347113	2.4494e-05	ENSG00000167460:0.601755882765979, ENSG00000101470:-0.34367260160169805, ENSG00000159173:-0.918972322096093, ENSG00000105048:-0.777783211115064, ENSG00000155657:-0.5379074788150671, ENSG00000114854:-0.737552146225073, ENSG00000140416:-0.617416573288713, ENSG00000130595:-0.335121987390241, ENSG00000183091:-0.47946877240438796, ENSG00000129991:-0.506076157646522, ENSG00000143632:-0.494134450048198	2161	15	12782	4.33756	0.016759	0.000625769	0.0368609
GOTERM_BP_FAT	GO:0006796~phosphate metabolic process	219	6.9107	2.50299e-05	ENSG00000115286:0.465678245562791, ENSG00000159792:0.459147388503538, ENSG00000154310:-0.452607237294944, ENSG00000066056:0.33080424135436304, ENSG00000109390:0.337118642779764, ENSG00000163788:0.38966579805679, ENSG00000163785:-0.5937469308776301, ENSG00000069956:-0.5336715007461029, ENSG00000023228:0.399270417296321, ENSG00000134318:0.393584382541015, ENSG00000160584:0.554637664938038, ENSG0000…	2363	973	13528	1.28855	0.108445	0.0114132	0.0471894
GOTERM_BP_FAT	GO:0006793~phosphorus metabolic process	219	6.9107	2.50299e-05	ENSG00000115286:0.465678245562791, ENSG00000159792:0.459147388503538, ENSG00000154310:-0.452607237294944, ENSG00000066056:0.33080424135436304, ENSG00000109390:0.337118642779764, ENSG00000163788:0.38966579805679, ENSG00000163785:-0.5937469308776301, ENSG00000069956:-0.5336715007461029, ENSG00000023228:0.399270417296321, ENSG00000134318:0.393584382541015, ENSG00000160584:0.554637664938038, ENSG0000…	2363	973	13528	1.28855	0.108445	0.0114132	0.0471894
GOTERM_MF_FAT	GO:0008307~structural constituent of muscle	20	0.631114	2.72257e-05	ENSG00000167460:0.601755882765979, ENSG00000168530:-0.332512468434423, ENSG00000133055:0.4807665931952921, ENSG00000111245:-0.804505320921769, ENSG00000173991:-0.385902525029817, ENSG00000154358:-0.35079421154601903, ENSG00000104369:-0.438796036584621, ENSG00000036448:-0.5680769028676039, ENSG00000101335:-0.534701402609182, ENSG00000160808:-0.592204391677507, ENSG00000092054:-0.855629403557047, E…	2268	42	12983	2.72592	0.0452036	0.00767988	0.0459081
GOTERM_BP_FAT	GO:0006120~mitochondrial electron transport, NADH to ubiquinone	20	0.631114	2.72365e-05	ENSG00000115286:0.465678245562791, ENSG00000178127:0.37234891230681705, ENSG00000109390:0.337118642779764, ENSG00000170906:0.468086771074367, ENSG00000131495:0.48423894929396993, ENSG00000213619:0.483493649612455, ENSG00000168653:0.37962126840129395, ENSG00000023228:0.399270417296321, ENSG00000110717:0.334049964360758, ENSG00000119421:0.34083497486794606, ENSG00000125356:0.440062196621894, ENSG00…	2363	42	13528	2.72616	0.117422	0.0112911	0.0513486
GOTERM_BP_FAT	GO:0006941~striated muscle contraction	21	0.66267	3.43162e-05	ENSG00000081181:0.34174690918283196, ENSG00000108984:-0.33984811747606003, ENSG00000081248:-0.510153731342741, ENSG00000168530:-0.332512468434423, ENSG00000101306:-1.31765655616892, ENSG00000105048:-0.777783211115064, ENSG00000173991:-0.385902525029817, ENSG00000113658:0.377066363034806, ENSG00000145349:-0.45467392394689893, ENSG00000198125:0.475219781605596, ENSG00000160808:-0.592204391677507, E…	2363	46	13528	2.61355	0.145618	0.0130291	0.0646917
GOTERM_BP_FAT	GO:0010033~response to organic substance	168	5.30136	3.73783e-05	ENSG00000105971:0.475652822285973, ENSG00000105974:0.46309973922763703, ENSG00000010256:0.47520330959951507, ENSG00000162551:0.7714227793006809, ENSG00000174175:0.81585789150442, ENSG00000175899:0.821698857096552, ENSG00000087074:0.72341503024638, ENSG00000213398:0.392892462160562, ENSG00000109458:-1.14341761345846, ENSG00000114166:-0.9829317560392359, ENSG00000138031:0.76363360305194, ENSG000001…	2363	721	13528	1.33396	0.157532	0.0130996	0.0704623
GOTERM_BP_FAT	GO:0006937~regulation of muscle contraction	28	0.883559	4.06686e-05	ENSG00000081181:0.34174690918283196, ENSG00000133055:0.4807665931952921, ENSG00000105974:0.46309973922763703, ENSG00000101665:0.735424727315088, ENSG00000105048:-0.777783211115064, ENSG00000089250:0.841009043324078, ENSG00000101335:-0.534701402609182, ENSG00000130176:0.9234371900074421, ENSG00000135124:-0.35736468949177, ENSG00000129991:-0.506076157646522, ENSG00000176170:-0.880733996864466, ENSG…	2363	72	13528	2.22636	0.17015	0.0132338	0.0766626
GOTERM_MF_FAT	GO:0050136~NADH dehydrogenase (quinone) activity	20	0.631114	4.08422e-05	ENSG00000115286:0.465678245562791, ENSG00000178127:0.37234891230681705, ENSG00000109390:0.337118642779764, ENSG00000170906:0.468086771074367, ENSG00000131495:0.48423894929396993, ENSG00000184752:0.446564974131027, ENSG00000213619:0.483493649612455, ENSG00000168653:0.37962126840129395, ENSG00000023228:0.399270417296321, ENSG00000110717:0.334049964360758, ENSG00000119421:0.34083497486794606, ENSG00…	2268	43	12983	2.66252	0.0670394	0.00986422	0.0688608
GOTERM_MF_FAT	GO:0003954~NADH dehydrogenase activity	20	0.631114	4.08422e-05	ENSG00000115286:0.465678245562791, ENSG00000178127:0.37234891230681705, ENSG00000109390:0.337118642779764, ENSG00000170906:0.468086771074367, ENSG00000131495:0.48423894929396993, ENSG00000184752:0.446564974131027, ENSG00000213619:0.483493649612455, ENSG00000168653:0.37962126840129395, ENSG00000023228:0.399270417296321, ENSG00000110717:0.334049964360758, ENSG00000119421:0.34083497486794606, ENSG00…	2268	43	12983	2.66252	0.0670394	0.00986422	0.0688608
GOTERM_MF_FAT	GO:0008137~NADH dehydrogenase (ubiquinone) activity	20	0.631114	4.08422e-05	ENSG00000115286:0.465678245562791, ENSG00000178127:0.37234891230681705, ENSG00000109390:0.337118642779764, ENSG00000170906:0.468086771074367, ENSG00000131495:0.48423894929396993, ENSG00000184752:0.446564974131027, ENSG00000213619:0.483493649612455, ENSG00000168653:0.37962126840129395, ENSG00000023228:0.399270417296321, ENSG00000110717:0.334049964360758, ENSG00000119421:0.34083497486794606, ENSG00…	2268	43	12983	2.66252	0.0670394	0.00986422	0.0688608
GOTERM_MF_FAT	GO:0001883~purine nucleoside binding	338	10.6658	4.26549e-05	ENSG00000164080:0.45431761874568605, ENSG00000187867:0.532451624628871, ENSG00000123983:-0.4474884820759071, ENSG00000159792:0.459147388503538, ENSG00000114268:-0.5273932274297629, ENSG00000154310:-0.452607237294944, ENSG00000170759:-0.37104564428108, ENSG00000066056:0.33080424135436304, ENSG00000160688:0.323681663271544, ENSG00000111331:-0.547503602005414, ENSG00000163788:0.38966579805679, ENSG0…	2268	1601	12983	1.20853	0.0699084	0.00901811	0.0719159
GOTERM_MF_FAT	GO:0043167~ion binding	822	25.9388	4.60482e-05	ENSG00000185010:0.6738284429786429, ENSG00000080493:0.539378483148901, ENSG00000170385:0.539575546068538, ENSG00000103326:0.495814722128117, ENSG00000113448:0.7504227760544709, ENSG00000185019:0.426443652411202, ENSG00000053108:0.407103849421329, ENSG00000171425:-0.6605822868820029, ENSG00000113248:0.4883054628447229, ENSG00000171219:-0.35351247059018104, ENSG00000136490:-0.8378474234196991, ENSG…	2268	4241	12983	1.10952	0.0752555	0.00865541	0.077635
KEGG_PATHWAY	hsa05410:Hypertrophic cardiomyopathy (HCM)	32	1.00978	4.72681e-05	ENSG00000081248:-0.510153731342741, ENSG00000108878:-0.326894962467963, ENSG00000138448:0.326302308638029, ENSG00000106617:1.8760038846711697, ENSG00000115221:-0.436680945687489, ENSG00000163069:-0.6232038834650451, ENSG00000092969:0.367492129533646, ENSG00000196569:0.48752506485377706, ENSG00000007402:0.7373924898910109, ENSG00000115592:-1.42570393996658, ENSG00000173402:-0.591908015721285, ENSG…	929	85	5085	2.06066	0.00894093	0.00179462	0.0587319
GOTERM_MF_FAT	GO:0030554~adenyl nucleotide binding	333	10.508	4.84466e-05	ENSG00000164080:0.45431761874568605, ENSG00000187867:0.532451624628871, ENSG00000123983:-0.4474884820759071, ENSG00000159792:0.459147388503538, ENSG00000114268:-0.5273932274297629, ENSG00000154310:-0.452607237294944, ENSG00000170759:-0.37104564428108, ENSG00000066056:0.33080424135436304, ENSG00000160688:0.323681663271544, ENSG00000111331:-0.547503602005414, ENSG00000163788:0.38966579805679, ENSG0…	2268	1577	12983	1.20877	0.0790162	0.0081975	0.0816771
GOTERM_MF_FAT	GO:0005523~tropomyosin binding	10	0.315557	5.39814e-05	ENSG00000136842:-0.40130015318741097, ENSG00000159173:-0.918972322096093, ENSG00000163380:-0.458412782035771, ENSG00000138594:0.38883642134877205, ENSG00000105048:-0.777783211115064, ENSG00000122786:0.369923598510933, ENSG00000163431:-1.03725198154592, ENSG00000130595:-0.335121987390241, ENSG00000117519:0.38839419845744605, ENSG00000163157:-0.510988781219321	2268	13	12983	4.40341	0.0876365	0.00830323	0.0910042
GOTERM_MF_FAT	GO:0001882~nucleoside binding	339	10.6974	5.70482e-05	ENSG00000164080:0.45431761874568605, ENSG00000187867:0.532451624628871, ENSG00000123983:-0.4474884820759071, ENSG00000159792:0.459147388503538, ENSG00000114268:-0.5273932274297629, ENSG00000154310:-0.452607237294944, ENSG00000170759:-0.37104564428108, ENSG00000066056:0.33080424135436304, ENSG00000160688:0.323681663271544, ENSG00000111331:-0.547503602005414, ENSG00000163788:0.38966579805679, ENSG0…	2268	1612	12983	1.20383	0.0923784	0.00804478	0.0961721
GOTERM_BP_FAT	GO:0006643~membrane lipid metabolic process	30	0.946671	5.80018e-05	ENSG00000164023:-0.530881838862367, ENSG00000182372:0.500383478217265, ENSG00000143418:0.419191662330336, ENSG00000121578:-0.42117966770609006, ENSG00000166311:0.37722139583889597, ENSG00000172292:0.8501332107867141, ENSG00000103066:-0.611104251191421, ENSG00000148154:0.7885647231646229, ENSG00000113163:0.358663678303126, ENSG00000177628:0.652596533253191, ENSG00000128973:-0.34257398316892995, EN…	2363	81	13528	2.12034	0.233564	0.0175773	0.10932
GOTERM_BP_FAT	GO:0003013~circulatory system process	55	1.73556	6.13556e-05	ENSG00000105971:0.475652822285973, ENSG00000105974:0.46309973922763703, ENSG00000173991:-0.385902525029817, ENSG00000184185:-0.537153669586207, ENSG00000102032:0.5262320569445779, ENSG00000176387:0.573301904562198, ENSG00000198523:-0.8431526051843939, ENSG00000135124:-0.35736468949177, ENSG00000005187:-0.5075472440971021, ENSG00000213949:0.5944831243037371, ENSG00000126016:0.422139419100929, ENSG…	2363	186	13528	1.69285	0.245263	0.0174329	0.115637
GOTERM_BP_FAT	GO:0008015~blood circulation	55	1.73556	6.13556e-05	ENSG00000105971:0.475652822285973, ENSG00000105974:0.46309973922763703, ENSG00000173991:-0.385902525029817, ENSG00000184185:-0.537153669586207, ENSG00000102032:0.5262320569445779, ENSG00000176387:0.573301904562198, ENSG00000198523:-0.8431526051843939, ENSG00000135124:-0.35736468949177, ENSG00000005187:-0.5075472440971021, ENSG00000213949:0.5944831243037371, ENSG00000126016:0.422139419100929, ENSG…	2363	186	13528	1.69285	0.245263	0.0174329	0.115637
GOTERM_BP_FAT	GO:0030334~regulation of cell migration	51	1.60934	6.67426e-05	ENSG00000071246:-0.33194106190586, ENSG00000101665:0.735424727315088, ENSG00000066056:0.33080424135436304, ENSG00000174175:0.81585789150442, ENSG00000150630:0.8365627125996371, ENSG00000109458:-1.14341761345846, ENSG00000196569:0.48752506485377706, ENSG00000140526:0.9359563014493159, ENSG00000154096:-0.524942879092863, ENSG00000168615:0.681613450295668, ENSG00000120063:1.5087890393425, ENSG000000…	2363	169	13528	1.72764	0.263681	0.0178443	0.125784
GOTERM_CC_FAT	GO:0045271~respiratory chain complex I	19	0.599558	6.78591e-05	ENSG00000115286:0.465678245562791, ENSG00000178127:0.37234891230681705, ENSG00000109390:0.337118642779764, ENSG00000170906:0.468086771074367, ENSG00000131495:0.48423894929396993, ENSG00000213619:0.483493649612455, ENSG00000168653:0.37962126840129395, ENSG00000023228:0.399270417296321, ENSG00000110717:0.334049964360758, ENSG00000119421:0.34083497486794606, ENSG00000125356:0.440062196621894, ENSG00…	2161	42	12782	2.67577	0.0457451	0.0016709	0.10209
GOTERM_CC_FAT	GO:0005747~mitochondrial respiratory chain complex I	19	0.599558	6.78591e-05	ENSG00000115286:0.465678245562791, ENSG00000178127:0.37234891230681705, ENSG00000109390:0.337118642779764, ENSG00000170906:0.468086771074367, ENSG00000131495:0.48423894929396993, ENSG00000213619:0.483493649612455, ENSG00000168653:0.37962126840129395, ENSG00000023228:0.399270417296321, ENSG00000110717:0.334049964360758, ENSG00000119421:0.34083497486794606, ENSG00000125356:0.440062196621894, ENSG00…	2161	42	12782	2.67577	0.0457451	0.0016709	0.10209
GOTERM_CC_FAT	GO:0030964~NADH dehydrogenase complex	19	0.599558	6.78591e-05	ENSG00000115286:0.465678245562791, ENSG00000178127:0.37234891230681705, ENSG00000109390:0.337118642779764, ENSG00000170906:0.468086771074367, ENSG00000131495:0.48423894929396993, ENSG00000213619:0.483493649612455, ENSG00000168653:0.37962126840129395, ENSG00000023228:0.399270417296321, ENSG00000110717:0.334049964360758, ENSG00000119421:0.34083497486794606, ENSG00000125356:0.440062196621894, ENSG00…	2161	42	12782	2.67577	0.0457451	0.0016709	0.10209
GOTERM_BP_FAT	GO:0009725~response to hormone stimulus	94	2.96624	7.59344e-05	ENSG00000105971:0.475652822285973, ENSG00000171766:-2.0676919788843198, ENSG00000105974:0.46309973922763703, ENSG00000091831:-0.418582126553344, ENSG00000105173:-0.779955627631312, ENSG00000162551:0.7714227793006809, ENSG00000175899:0.821698857096552, ENSG00000026103:0.7025043889672261, ENSG00000114120:1.0027540965171, ENSG00000109458:-1.14341761345846, ENSG00000213398:0.392892462160562, ENSG0000…	2363	367	13528	1.46633	0.294076	0.0191612	0.143096
GOTERM_MF_FAT	GO:0043169~cation binding	808	25.497	7.78922e-05	ENSG00000185010:0.6738284429786429, ENSG00000080493:0.539378483148901, ENSG00000170385:0.539575546068538, ENSG00000103326:0.495814722128117, ENSG00000113448:0.7504227760544709, ENSG00000185019:0.426443652411202, ENSG00000053108:0.407103849421329, ENSG00000171425:-0.6605822868820029, ENSG00000113248:0.4883054628447229, ENSG00000171219:-0.35351247059018104, ENSG00000136490:-0.8378474234196991, ENSG…	2268	4179	12983	1.1068	0.12396	0.0101287	0.131289
GOTERM_BP_FAT	GO:0031032~actomyosin structure organization	15	0.473335	8.11058e-05	ENSG00000111245:-0.804505320921769, ENSG00000184009:-0.6250474326113721, ENSG00000173991:-0.385902525029817, ENSG00000124006:-0.6327586873035551, ENSG00000064042:-0.466892960054484, ENSG00000092529:-0.334279812699694, ENSG00000130176:0.9234371900074421, ENSG00000136842:-0.40130015318741097, ENSG00000136153:-0.8679027259045351, ENSG00000155657:-0.5379074788150671, ENSG00000092439:0.679581504108632…	2363	28	13528	3.06692	0.310623	0.0193868	0.152834
GOTERM_MF_FAT	GO:0046872~metal ion binding	800	25.2446	9.66268e-05	ENSG00000185010:0.6738284429786429, ENSG00000080493:0.539378483148901, ENSG00000170385:0.539575546068538, ENSG00000103326:0.495814722128117, ENSG00000113448:0.7504227760544709, ENSG00000185019:0.426443652411202, ENSG00000053108:0.407103849421329, ENSG00000171425:-0.6605822868820029, ENSG00000113248:0.4883054628447229, ENSG00000171219:-0.35351247059018104, ENSG00000136490:-0.8378474234196991, ENSG…	2268	4140	12983	1.10617	0.151408	0.0116584	0.162843
GOTERM_BP_FAT	GO:0022904~respiratory electron transport chain	25	0.788892	0.000107153	ENSG00000115286:0.465678245562791, ENSG00000010256:0.47520330959951507, ENSG00000109390:0.337118642779764, ENSG00000213619:0.483493649612455, ENSG00000168653:0.37962126840129395, ENSG00000023228:0.399270417296321, ENSG00000189043:0.350817584060753, ENSG00000109819:3.34705850839628, ENSG00000158864:0.549473215779738, ENSG00000147684:0.3850832829995371, ENSG00000167792:0.472701419505662, ENSG000001…	2363	64	13528	2.2363	0.388249	0.0242721	0.20187
GOTERM_BP_FAT	GO:0010604~positive regulation of macromolecule metabolic process	192	6.05869	0.000110848	ENSG00000105974:0.46309973922763703, ENSG00000120949:0.985978178011113, ENSG00000101665:0.735424727315088, ENSG00000111783:-0.6673539355331309, ENSG00000150630:0.8365627125996371, ENSG00000110768:0.503017543630356, ENSG00000158161:0.5194237165007329, ENSG00000165912:-0.5299944477387871, ENSG00000171223:1.4695322275845102, ENSG00000152804:0.5397942970885061, ENSG00000125347:0.38904071065325496, EN…	2363	857	13528	1.2826	0.398529	0.0239178	0.208824
KEGG_PATHWAY	hsa00190:Oxidative phosphorylation	42	1.32534	0.000148482	ENSG00000115286:0.465678245562791, ENSG00000010256:0.47520330959951507, ENSG00000178741:0.390079487128009, ENSG00000109390:0.337118642779764, ENSG00000167863:0.37066661944913903, ENSG00000213619:0.483493649612455, ENSG00000126267:0.44854091434797794, ENSG00000168653:0.37962126840129395, ENSG00000116459:0.43730012171624494, ENSG00000152234:0.40854926182124707, ENSG00000023228:0.399270417296321, EN…	929	130	5085	1.7684	0.0278193	0.00469123	0.184386
GOTERM_BP_FAT	GO:0001944~vasculature development	68	2.14579	0.000150062	ENSG00000138798:-0.7925549544568241, ENSG00000105974:0.46309973922763703, ENSG00000138448:0.326302308638029, ENSG00000101665:0.735424727315088, ENSG00000174175:0.81585789150442, ENSG00000150630:0.8365627125996371, ENSG00000130770:0.38075158809885395, ENSG00000171223:1.4695322275845102, ENSG00000161381:-0.51920133349812, ENSG00000154096:-0.524942879092863, ENSG00000102554:-1.5799838529132102, ENSG…	2363	251	13528	1.55098	0.497539	0.0307993	0.2826
GOTERM_MF_FAT	GO:0019900~kinase binding	52	1.6409	0.000162336	ENSG00000164080:0.45431761874568605, ENSG00000105971:0.475652822285973, ENSG00000105974:0.46309973922763703, ENSG00000145214:0.8477168013395371, ENSG00000170955:0.39298803882896, ENSG00000026103:0.7025043889672261, ENSG00000115592:-1.42570393996658, ENSG00000160255:-0.455992626445736, ENSG00000168610:0.43692772944441105, ENSG00000172613:-0.500767206984691, ENSG00000168615:0.681613450295668, ENSG0…	2268	179	12983	1.66296	0.241059	0.0182207	0.273439
GOTERM_BP_FAT	GO:0042127~regulation of cell proliferation	177	5.58536	0.000171229	ENSG00000105971:0.475652822285973, ENSG00000105974:0.46309973922763703, ENSG00000204315:0.917158675558461, ENSG00000120949:0.985978178011113, ENSG00000071246:-0.33194106190586, ENSG00000148344:-0.429114508326253, ENSG00000150630:0.8365627125996371, ENSG00000105835:0.38072201945899203, ENSG00000114166:-0.9829317560392359, ENSG00000152804:0.5397942970885061, ENSG00000167779:0.60437650786573, ENSG00…	2363	787	13528	1.28756	0.544028	0.0335682	0.3224
GOTERM_BP_FAT	GO:0051270~regulation of cell motion	55	1.73556	0.000177459	ENSG00000071246:-0.33194106190586, ENSG00000101665:0.735424727315088, ENSG00000066056:0.33080424135436304, ENSG00000174175:0.81585789150442, ENSG00000150630:0.8365627125996371, ENSG00000109458:-1.14341761345846, ENSG00000196569:0.48752506485377706, ENSG00000140526:0.9359563014493159, ENSG00000154096:-0.524942879092863, ENSG00000130827:-0.694412810935649, ENSG00000168615:0.681613450295668, ENSG000…	2363	193	13528	1.63146	0.556874	0.0333439	0.334113
GOTERM_BP_FAT	GO:0007167~enzyme linked receptor protein signaling pathway	87	2.74535	0.000184242	ENSG00000138798:-0.7925549544568241, ENSG00000135333:0.6063090122906689, ENSG00000174136:-0.349708720303945, ENSG00000138696:-1.0314546274271201, ENSG00000101665:0.735424727315088, ENSG00000144724:0.768401736413425, ENSG00000066056:0.33080424135436304, ENSG00000115306:0.45537281383764094, ENSG00000150630:0.8365627125996371, ENSG00000107779:-0.48539855866047904, ENSG00000109458:-1.14341761345846, …	2363	342	13528	1.45634	0.570447	0.0332355	0.346861
GOTERM_BP_FAT	GO:0016310~phosphorylation	179	5.64847	0.000203076	ENSG00000115286:0.465678245562791, ENSG00000105971:0.475652822285973, ENSG00000010256:0.47520330959951507, ENSG00000159792:0.459147388503538, ENSG00000154310:-0.452607237294944, ENSG00000101665:0.735424727315088, ENSG00000066056:0.33080424135436304, ENSG00000115306:0.45537281383764094, ENSG00000109390:0.337118642779764, ENSG00000163788:0.38966579805679, ENSG00000109458:-1.14341761345846, ENSG0000…	2363	800	13528	1.28095	0.605999	0.0351891	0.382255
GOTERM_BP_FAT	GO:0001568~blood vessel development	66	2.08268	0.00022545	ENSG00000138798:-0.7925549544568241, ENSG00000105974:0.46309973922763703, ENSG00000138448:0.326302308638029, ENSG00000101665:0.735424727315088, ENSG00000174175:0.81585789150442, ENSG00000150630:0.8365627125996371, ENSG00000130770:0.38075158809885395, ENSG00000171223:1.4695322275845102, ENSG00000161381:-0.51920133349812, ENSG00000154096:-0.524942879092863, ENSG00000102554:-1.5799838529132102, ENSG…	2363	245	13528	1.54222	0.644429	0.0375734	0.424286
GOTERM_BP_FAT	GO:0031328~positive regulation of cellular biosynthetic process	156	4.92269	0.000238117	ENSG00000120949:0.985978178011113, ENSG00000111783:-0.6673539355331309, ENSG00000110768:0.503017543630356, ENSG00000171223:1.4695322275845102, ENSG00000152804:0.5397942970885061, ENSG00000125347:0.38904071065325496, ENSG00000153162:0.37785659208313793, ENSG00000168610:0.43692772944441105, ENSG00000175197:1.0827104207874398, ENSG00000057252:0.33687035384828395, ENSG00000172379:-0.377825217041394, …	2363	685	13528	1.30378	0.6645	0.0382539	0.448074
GOTERM_BP_FAT	GO:0009891~positive regulation of biosynthetic process	158	4.9858	0.000242646	ENSG00000120949:0.985978178011113, ENSG00000111783:-0.6673539355331309, ENSG00000110768:0.503017543630356, ENSG00000171223:1.4695322275845102, ENSG00000152804:0.5397942970885061, ENSG00000125347:0.38904071065325496, ENSG00000153162:0.37785659208313793, ENSG00000168610:0.43692772944441105, ENSG00000175197:1.0827104207874398, ENSG00000057252:0.33687035384828395, ENSG00000172379:-0.377825217041394, …	2363	695	13528	1.30149	0.671398	0.0376491	0.456577
GOTERM_BP_FAT	GO:0030029~actin filament-based process	65	2.05112	0.000243806	ENSG00000111859:0.35471852063899895, ENSG00000196923:-0.946718490396948, ENSG00000139734:0.7826133045617729, ENSG00000158528:-0.7249552439418749, ENSG00000173991:-0.385902525029817, ENSG00000122786:0.369923598510933, ENSG00000108819:0.524818663838062, ENSG00000064042:-0.466892960054484, ENSG00000050405:0.6349784479615289, ENSG00000130176:0.9234371900074421, ENSG00000134318:0.393584382541015, ENSG…	2363	241	13528	1.54407	0.673142	0.0365882	0.458755
GOTERM_CC_FAT	GO:0005764~lysosome	57	1.79867	0.000251439	ENSG00000198715:0.45276059211217895, ENSG00000150967:0.899852339544984, ENSG00000108784:0.5040504081631489, ENSG00000038002:-0.41241440185770206, ENSG00000162511:-0.346778450542247, ENSG00000103066:-0.611104251191421, ENSG00000177628:0.652596533253191, ENSG00000198951:0.44005500365746997, ENSG00000136872:0.8468058367710329, ENSG00000139370:0.597778595353032, ENSG00000198246:-0.944921594992042, EN…	2161	211	12782	1.59785	0.159295	0.00596539	0.377787
GOTERM_CC_FAT	GO:0000323~lytic vacuole	57	1.79867	0.000251439	ENSG00000198715:0.45276059211217895, ENSG00000150967:0.899852339544984, ENSG00000108784:0.5040504081631489, ENSG00000038002:-0.41241440185770206, ENSG00000162511:-0.346778450542247, ENSG00000103066:-0.611104251191421, ENSG00000177628:0.652596533253191, ENSG00000198951:0.44005500365746997, ENSG00000136872:0.8468058367710329, ENSG00000139370:0.597778595353032, ENSG00000198246:-0.944921594992042, EN…	2161	211	12782	1.59785	0.159295	0.00596539	0.377787
GOTERM_CC_FAT	GO:0031226~intrinsic to plasma membrane	251	7.92048	0.000252982	ENSG00000171121:0.5998485375416421, ENSG00000091129:1.5012018771113, ENSG00000080493:0.539378483148901, ENSG00000066056:0.33080424135436304, ENSG00000163785:-0.5937469308776301, ENSG00000126777:-0.6832819198567041, ENSG00000113248:0.4883054628447229, ENSG00000157131:0.360920641540766, ENSG00000118804:-0.483007644915558, ENSG00000160255:-0.455992626445736, ENSG00000080293:1.06107482070897, ENSG000…	2161	1215	12782	1.22192	0.16019	0.00580243	0.380102
GOTERM_CC_FAT	GO:0030018~Z disc	19	0.599558	0.00027364	ENSG00000149596:-0.810857338323353, ENSG00000173991:-0.385902525029817, ENSG00000124006:-0.6327586873035551, ENSG00000154358:-0.35079421154601903, ENSG00000104369:-0.438796036584621, ENSG00000154330:-0.349986017370167, ENSG00000183386:-0.43508695682655496, ENSG00000162520:-0.9060321537549549, ENSG00000154553:-0.8373098736631199, ENSG00000136068:0.728024809697292, ENSG00000129170:0.47437178840887,…	2161	46	12782	2.44309	0.172079	0.00607301	0.41108
GOTERM_MF_FAT	GO:0046983~protein dimerization activity	127	4.00757	0.000277692	ENSG00000125740:2.42702596821952, ENSG00000105971:0.475652822285973, ENSG00000132938:-1.27375507000538, ENSG00000146281:-0.413192419478168, ENSG00000169136:-0.483093045431122, ENSG00000166436:0.409099232618431, ENSG00000083444:-0.5559856100791359, ENSG00000171223:1.4695322275845102, ENSG00000137166:-0.617185043809889, ENSG00000119523:0.7037715921106079, ENSG00000164284:0.51818321346077, ENSG00000…	2268	542	12983	1.34133	0.376162	0.0290609	0.467316
GOTERM_MF_FAT	GO:0019899~enzyme binding	123	3.88135	0.000298227	ENSG00000164080:0.45431761874568605, ENSG00000105971:0.475652822285973, ENSG00000105974:0.46309973922763703, ENSG00000101665:0.735424727315088, ENSG00000175899:0.821698857096552, ENSG00000170955:0.39298803882896, ENSG00000119938:1.82478263738934, ENSG00000184014:0.46100896498011, ENSG00000090372:-0.340168187390221, ENSG00000114166:-0.9829317560392359, ENSG00000154096:-0.524942879092863, ENSG00000…	2268	523	12983	1.34628	0.397558	0.0293697	0.501792
GOTERM_BP_FAT	GO:0046519~sphingoid metabolic process	19	0.599558	0.00030167	ENSG00000070610:0.43222454902002094, ENSG00000102393:0.522239909920796, ENSG00000164023:-0.530881838862367, ENSG00000182372:0.500383478217265, ENSG00000156671:-0.383823901469846, ENSG00000143418:0.419191662330336, ENSG00000089041:-0.651519102064585, ENSG00000166311:0.37722139583889597, ENSG00000135587:0.564559407351016, ENSG00000172292:0.8501332107867141, ENSG00000104763:0.8454368430985122, ENSG0…	2363	45	13528	2.41719	0.749342	0.043653	0.567342
GOTERM_BP_FAT	GO:0009719~response to endogenous stimulus	99	3.12401	0.000306708	ENSG00000105971:0.475652822285973, ENSG00000105974:0.46309973922763703, ENSG00000162551:0.7714227793006809, ENSG00000175899:0.821698857096552, ENSG00000109458:-1.14341761345846, ENSG00000213398:0.392892462160562, ENSG00000171223:1.4695322275845102, ENSG00000114166:-0.9829317560392359, ENSG00000138031:0.76363360305194, ENSG00000107485:0.5416190628576529, ENSG00000127920:0.32401907666802504, ENSG00…	2363	405	13528	1.39943	0.755069	0.0430095	0.57679
GOTERM_BP_FAT	GO:0015749~monosaccharide transport	15	0.473335	0.000317911	ENSG00000181856:0.686177059550253, ENSG00000112033:0.980020128398062, ENSG00000095637:0.4836671578024311, ENSG00000137700:-0.575861540630917, ENSG00000134243:0.501426014661133, ENSG00000117394:-0.49635124745138703, ENSG00000166263:0.365542917426674, ENSG00000142583:1.2624590296506002, ENSG00000151617:0.480345808004149, ENSG00000115592:-1.42570393996658, ENSG00000003056:0.8446338352152641, ENSG000…	2363	31	13528	2.77013	0.767339	0.043225	0.597799
GOTERM_MF_FAT	GO:0005524~ATP binding	307	9.6876	0.000321901	ENSG00000164080:0.45431761874568605, ENSG00000187867:0.532451624628871, ENSG00000159792:0.459147388503538, ENSG00000114268:-0.5273932274297629, ENSG00000123983:-0.4474884820759071, ENSG00000154310:-0.452607237294944, ENSG00000170759:-0.37104564428108, ENSG00000066056:0.33080424135436304, ENSG00000160688:0.323681663271544, ENSG00000111331:-0.547503602005414, ENSG00000163788:0.38966579805679, ENSG0…	2268	1477	12983	1.18984	0.421315	0.0299317	0.541523
GOTERM_BP_FAT	GO:0010557~positive regulation of macromolecule biosynthetic process	149	4.7018	0.000325324	ENSG00000120949:0.985978178011113, ENSG00000111783:-0.6673539355331309, ENSG00000110768:0.503017543630356, ENSG00000171223:1.4695322275845102, ENSG00000152804:0.5397942970885061, ENSG00000125347:0.38904071065325496, ENSG00000153162:0.37785659208313793, ENSG00000168610:0.43692772944441105, ENSG00000175197:1.0827104207874398, ENSG00000057252:0.33687035384828395, ENSG00000172379:-0.377825217041394, …	2363	654	13528	1.3043	0.775117	0.0429384	0.611697
GOTERM_MF_FAT	GO:0016655~oxidoreductase activity, acting on NADH or NADPH, quinone or similar compound as acceptor	20	0.631114	0.000332358	ENSG00000115286:0.465678245562791, ENSG00000178127:0.37234891230681705, ENSG00000109390:0.337118642779764, ENSG00000170906:0.468086771074367, ENSG00000131495:0.48423894929396993, ENSG00000184752:0.446564974131027, ENSG00000213619:0.483493649612455, ENSG00000168653:0.37962126840129395, ENSG00000023228:0.399270417296321, ENSG00000110717:0.334049964360758, ENSG00000119421:0.34083497486794606, ENSG00…	2268	49	12983	2.3365	0.431509	0.0292873	0.559068
GOTERM_MF_FAT	GO:0005158~insulin receptor binding	14	0.44178	0.000371936	ENSG00000145675:0.766090757189119, ENSG00000169047:-0.8670293667325029, ENSG00000147443:-0.34894373190433003, ENSG00000095637:0.4836671578024311, ENSG00000175920:0.676448142516249, ENSG00000185950:0.4853229427989, ENSG00000115290:0.529482056396274, ENSG00000142949:0.5750863331912061, ENSG00000146247:-0.6263137164643829, ENSG00000196396:0.38685982190437895, ENSG00000197594:0.516356205038307, ENSG0…	2268	28	12983	2.86221	0.468492	0.0311077	0.625447
GOTERM_BP_FAT	GO:0006672~ceramide metabolic process	18	0.568003	0.000373692	ENSG00000070610:0.43222454902002094, ENSG00000102393:0.522239909920796, ENSG00000164023:-0.530881838862367, ENSG00000182372:0.500383478217265, ENSG00000156671:-0.383823901469846, ENSG00000143418:0.419191662330336, ENSG00000089041:-0.651519102064585, ENSG00000166311:0.37722139583889597, ENSG00000135587:0.564559407351016, ENSG00000172292:0.8501332107867141, ENSG00000104763:0.8454368430985122, ENSG0…	2363	42	13528	2.45354	0.819869	0.0477936	0.70234
GOTERM_BP_FAT	GO:0030036~actin cytoskeleton organization	61	1.9249	0.000377873	ENSG00000111859:0.35471852063899895, ENSG00000196923:-0.946718490396948, ENSG00000139734:0.7826133045617729, ENSG00000158528:-0.7249552439418749, ENSG00000173991:-0.385902525029817, ENSG00000122786:0.369923598510933, ENSG00000108819:0.524818663838062, ENSG00000064042:-0.466892960054484, ENSG00000050405:0.6349784479615289, ENSG00000130176:0.9234371900074421, ENSG00000134318:0.393584382541015, ENSG…	2363	226	13528	1.54522	0.823292	0.0470053	0.710173
GOTERM_BP_FAT	GO:0001558~regulation of cell growth	54	1.70401	0.000384979	ENSG00000091129:1.5012018771113, ENSG00000112667:-0.574717446779174, ENSG00000108819:0.524818663838062, ENSG00000004468:0.8695734901846179, ENSG00000167779:0.60437650786573, ENSG00000130827:-0.694412810935649, ENSG00000012232:0.438147465957039, ENSG00000135503:-0.730589774176157, ENSG00000142871:-0.575459621199416, ENSG00000050820:0.9529001407715191, ENSG00000176170:-0.880733996864466, ENSG000001…	2363	194	13528	1.59354	0.828959	0.0466048	0.723481
GOTERM_BP_FAT	GO:0008016~regulation of heart contraction	27	0.852004	0.000401678	ENSG00000101665:0.735424727315088, ENSG00000089250:0.841009043324078, ENSG00000124205:-0.751612686387271, ENSG00000184185:-0.537153669586207, ENSG00000092969:0.367492129533646, ENSG00000198523:-0.8431526051843939, ENSG00000135124:-0.35736468949177, ENSG00000129170:0.47437178840887, ENSG00000120049:-0.70922295607926, ENSG00000096968:-0.529298609609713, ENSG00000078401:0.53651777034607, ENSG0000016…	2363	77	13528	2.00744	0.841574	0.0473292	0.75475
GOTERM_BP_FAT	GO:0006119~oxidative phosphorylation	32	1.00978	0.000435934	ENSG00000115286:0.465678245562791, ENSG00000010256:0.47520330959951507, ENSG00000109390:0.337118642779764, ENSG00000167863:0.37066661944913903, ENSG00000213619:0.483493649612455, ENSG00000168653:0.37962126840129395, ENSG00000152234:0.40854926182124707, ENSG00000116459:0.43730012171624494, ENSG00000023228:0.399270417296321, ENSG00000189043:0.350817584060753, ENSG00000158864:0.549473215779738, ENSG…	2363	98	13528	1.86936	0.864615	0.0499803	0.818867
GOTERM_BP_FAT	GO:0051186~cofactor metabolic process	54	1.70401	0.000440561	ENSG00000165898:0.537128695856269, ENSG00000104687:0.582653818476913, ENSG00000160688:0.323681663271544, ENSG00000146701:0.33719476497665396, ENSG00000119723:0.5981297724033691, ENSG00000124615:0.7407006381514609, ENSG00000105835:0.38072201945899203, ENSG00000077009:0.960759728174177, ENSG00000132423:0.36836223408916896, ENSG00000101365:0.39290645914472205, ENSG00000113161:0.663323290385368, ENSG…	2363	195	13528	1.58536	0.867458	0.0492665	0.827525
GOTERM_MF_FAT	GO:0042802~identical protein binding	145	4.57558	0.000492713	ENSG00000105971:0.475652822285973, ENSG00000114268:-0.5273932274297629, ENSG00000132938:-1.27375507000538, ENSG00000105974:0.46309973922763703, ENSG00000185482:-0.6912087588893809, ENSG00000144724:0.768401736413425, ENSG00000166436:0.409099232618431, ENSG00000184743:0.475429169050086, ENSG00000083444:-0.5559856100791359, ENSG00000121957:-0.811904148410631, ENSG00000137166:-0.617185043809889, ENSG…	2268	640	12983	1.29694	0.567133	0.0390882	0.827753
GOTERM_MF_FAT	GO:0032559~adenyl ribonucleotide binding	309	9.75071	0.000520287	ENSG00000164080:0.45431761874568605, ENSG00000187867:0.532451624628871, ENSG00000159792:0.459147388503538, ENSG00000114268:-0.5273932274297629, ENSG00000123983:-0.4474884820759071, ENSG00000154310:-0.452607237294944, ENSG00000170759:-0.37104564428108, ENSG00000066056:0.33080424135436304, ENSG00000160688:0.323681663271544, ENSG00000111331:-0.547503602005414, ENSG00000163788:0.38966579805679, ENSG0…	2268	1497	12983	1.1816	0.586955	0.0393939	0.873886
GOTERM_CC_FAT	GO:0016323~basolateral plasma membrane	54	1.70401	0.000555933	ENSG00000105971:0.475652822285973, ENSG00000204315:0.917158675558461, ENSG00000105974:0.46309973922763703, ENSG00000111859:0.35471852063899895, ENSG00000165272:0.934619475016314, ENSG00000050405:0.6349784479615289, ENSG00000197893:-0.38818281336032795, ENSG00000147010:0.5200824690844771, ENSG00000116266:-0.62272297838896, ENSG00000112394:0.322328150939118, ENSG00000064651:-0.5540942533408709, ENS…	2161	203	12782	1.57341	0.318664	0.011919	0.833506
GOTERM_CC_FAT	GO:0031252~cell leading edge	40	1.26223	0.000560612	ENSG00000111859:0.35471852063899895, ENSG00000196923:-0.946718490396948, ENSG00000132254:0.33992002215735195, ENSG00000088992:-0.514267371589328, ENSG00000078269:1.33652417718397, ENSG00000110436:0.5342575742080901, ENSG00000006327:0.610602005626676, ENSG00000171219:-0.35351247059018104, ENSG00000092439:0.6795815041086329, ENSG00000105221:0.692698299429244, ENSG00000089159:0.361256965204898, ENSG…	2161	138	12782	1.71445	0.320862	0.0116567	0.840493
GOTERM_MF_FAT	GO:0051287~NAD or NADH binding	19	0.599558	0.000564665	ENSG00000112992:0.40163538531465703, ENSG00000178127:0.37234891230681705, ENSG00000166411:0.518714313594331, ENSG00000182054:0.394526443332351, ENSG00000105679:0.368926435724371, ENSG00000092621:-0.627654220961837, ENSG00000175029:0.454586741945448, ENSG00000176387:0.573301904562198, ENSG00000096717:0.655773690704371, ENSG00000101365:0.39290645914472205, ENSG00000164120:0.441890917776279, ENSG000…	2268	47	12983	2.31413	0.616968	0.0408649	0.948091
GOTERM_CC_FAT	GO:0005887~integral to plasma membrane	243	7.66803	0.000582568	ENSG00000171121:0.5998485375416421, ENSG00000091129:1.5012018771113, ENSG00000080493:0.539378483148901, ENSG00000066056:0.33080424135436304, ENSG00000163785:-0.5937469308776301, ENSG00000126777:-0.6832819198567041, ENSG00000113248:0.4883054628447229, ENSG00000157131:0.360920641540766, ENSG00000118804:-0.483007644915558, ENSG00000160255:-0.455992626445736, ENSG00000080293:1.06107482070897, ENSG000…	2161	1188	12782	1.20986	0.331079	0.0117565	0.873276
KEGG_PATHWAY	hsa04710:Circadian rhythm	9	0.284001	0.000644795	ENSG00000126368:-2.72323666051744, ENSG00000133794:1.0256436201739498, ENSG00000049246:-1.2071062746097099, ENSG00000123095:-0.842618093673516, ENSG00000179094:-2.47133698899514, ENSG00000132326:-0.706807788514007, ENSG00000121671:0.353689346158336, ENSG00000134107:-0.5887483001390961, ENSG00000008405:0.875090336295307	929	13	5085	3.78943	0.115339	0.0173549	0.798446
GOTERM_CC_FAT	GO:0070161~anchoring junction	47	1.48312	0.000719499	ENSG00000149564:0.38318847735403, ENSG00000105971:0.475652822285973, ENSG00000111859:0.35471852063899895, ENSG00000115109:-0.32883830236470696, ENSG00000142279:-0.533794517365219, ENSG00000105974:0.46309973922763703, ENSG00000101665:0.735424727315088, ENSG00000095637:0.4836671578024311, ENSG00000154330:-0.349986017370167, ENSG00000115884:-0.702137181368431, ENSG00000050405:0.6349784479615289, ENS…	2161	172	12782	1.61627	0.391424	0.0140893	1.0775
GOTERM_CC_FAT	GO:0042641~actomyosin	13	0.410224	0.000747606	ENSG00000196923:-0.946718490396948, ENSG00000158352:0.40591249809201596, ENSG00000095637:0.4836671578024311, ENSG00000154330:-0.349986017370167, ENSG00000140368:-0.430860082492378, ENSG00000164078:-0.591126311676042, ENSG00000140416:-0.617416573288713, ENSG00000050405:0.6349784479615289, ENSG00000106089:0.587720438008174, ENSG00000138758:-0.8331816207709352, ENSG00000183386:-0.43508695682655496, …	2161	27	12782	2.84789	0.403121	0.0142322	1.11937
GOTERM_CC_FAT	GO:0005912~adherens junction	43	1.35689	0.000902974	ENSG00000149564:0.38318847735403, ENSG00000105971:0.475652822285973, ENSG00000111859:0.35471852063899895, ENSG00000115109:-0.32883830236470696, ENSG00000142279:-0.533794517365219, ENSG00000105974:0.46309973922763703, ENSG00000101665:0.735424727315088, ENSG00000095637:0.4836671578024311, ENSG00000154330:-0.349986017370167, ENSG00000115884:-0.702137181368431, ENSG00000050405:0.6349784479615289, ENS…	2161	155	12782	1.6409	0.463846	0.0167057	1.35053
GOTERM_CC_FAT	GO:0001725~stress fiber	12	0.378668	0.000905282	ENSG00000196923:-0.946718490396948, ENSG00000158352:0.40591249809201596, ENSG00000095637:0.4836671578024311, ENSG00000154330:-0.349986017370167, ENSG00000140368:-0.430860082492378, ENSG00000140416:-0.617416573288713, ENSG00000164078:-0.591126311676042, ENSG00000050405:0.6349784479615289, ENSG00000183386:-0.43508695682655496, ENSG00000138758:-0.8331816207709352, ENSG00000143632:-0.494134450048198,…	2161	24	12782	2.95743	0.4647	0.016311	1.35396
KEGG_PATHWAY	hsa04260:Cardiac muscle contraction	27	0.852004	0.000948276	ENSG00000081248:-0.510153731342741, ENSG00000010256:0.47520330959951507, ENSG00000108878:-0.326894962467963, ENSG00000178741:0.390079487128009, ENSG00000126267:0.44854091434797794, ENSG00000007402:0.7373924898910109, ENSG00000129991:-0.506076157646522, ENSG00000067191:-0.680250153387775, ENSG00000140740:0.34162348219676897, ENSG00000167460:0.601755882765979, ENSG00000111245:-0.804505320921769, EN…	929	78	5085	1.89472	0.164945	0.0222803	1.17221
GOTERM_CC_FAT	GO:0005741~mitochondrial outer membrane	28	0.883559	0.0014491	ENSG00000123983:-0.4474884820759071, ENSG00000151729:0.6800107293594531, ENSG00000205560:0.5136856351887981, ENSG00000151726:0.833241713049919, ENSG00000175727:-0.594123290926824, ENSG00000068366:0.614153556566413, ENSG00000146267:0.47195715830722296, ENSG00000139190:-0.9243785886971321, ENSG00000186281:0.4530786594707079, ENSG00000158882:0.49999367332078704, ENSG00000198836:0.34390180426554195, …	2161	90	12782	1.84018	0.632343	0.0253302	2.15906
GOTERM_CC_FAT	GO:0031012~extracellular matrix	81	2.55601	0.0014555	ENSG00000074527:1.3497969508306, ENSG00000156218:0.5091304049282229, ENSG00000138759:-0.345909080241244, ENSG00000091128:-0.9626989862389008, ENSG00000085741:0.551032118306693, ENSG00000126500:2.55513805782269, ENSG00000058085:0.48775609743871995, ENSG00000162552:-0.9049996384064521, ENSG00000187498:0.502831411067993, ENSG00000112562:-0.564184132874649, ENSG00000164318:-0.6997187747640871, ENSG00…	2161	345	12782	1.3887	0.633964	0.0248126	2.16849
GOTERM_CC_FAT	GO:0005578~proteinaceous extracellular matrix	76	2.39823	0.00148328	ENSG00000156218:0.5091304049282229, ENSG00000074527:1.3497969508306, ENSG00000138759:-0.345909080241244, ENSG00000091128:-0.9626989862389008, ENSG00000085741:0.551032118306693, ENSG00000126500:2.55513805782269, ENSG00000058085:0.48775609743871995, ENSG00000162552:-0.9049996384064521, ENSG00000187498:0.502831411067993, ENSG00000112562:-0.564184132874649, ENSG00000164318:-0.6997187747640871, ENSG00…	2161	320	12782	1.40478	0.640924	0.0246716	2.20945
GOTERM_CC_FAT	GO:0019867~outer membrane	32	1.00978	0.00150071	ENSG00000123983:-0.4474884820759071, ENSG00000151729:0.6800107293594531, ENSG00000205560:0.5136856351887981, ENSG00000151726:0.833241713049919, ENSG00000175727:-0.594123290926824, ENSG00000068366:0.614153556566413, ENSG00000172893:-0.36607042226022796, ENSG00000146267:0.47195715830722296, ENSG00000139190:-0.9243785886971321, ENSG00000186281:0.4530786594707079, ENSG00000096433:0.447546749979019, E…	2161	108	12782	1.75255	0.645224	0.0243712	2.23515
REACTOME_PATHWAY	REACT_474:Metabolism of carbohydrates	29	0.915115	0.00152701	ENSG00000067177:-0.42452169942122897, ENSG00000169764:0.92598879344745, ENSG00000114268:-0.5273932274297629, ENSG00000160014:-0.57705248004231, ENSG00000153574:0.32809098936830106, ENSG00000146701:0.33719476497665396, ENSG00000137700:-0.575861540630917, ENSG00000168291:0.370475146941026, ENSG00000105679:0.368926435724371, ENSG00000163931:0.46185071807548905, ENSG00000014641:0.671360541080234, ENS…	584	94	3398	1.79507	0.0945576	0.0196703	1.54545
REACTOME_PATHWAY	REACT_16888:Signaling by PDGF	22	0.694225	0.00155455	ENSG00000166888:0.34804604786194804, ENSG00000107263:-0.42735430332973295, ENSG00000145675:0.766090757189119, ENSG00000188153:-0.669526821359192, ENSG00000169231:-0.825370099224688, ENSG00000158092:-0.7111317781944271, ENSG00000126934:-0.332029912516335, ENSG00000113721:0.556779569294396, ENSG00000133703:0.6086446191951961, ENSG00000134871:0.4016696373664, ENSG00000187498:0.502831411067993, ENSG0…	584	64	3398	2.00011	0.0961794	0.0167128	1.57312
REACTOME_PATHWAY	REACT_13552:Integrin cell surface interactions	26	0.820448	0.00155531	ENSG00000005884:0.35664441148834297, ENSG00000152689:-0.961512336413746, ENSG00000068831:-0.9827842171041129, ENSG00000138448:0.326302308638029, ENSG00000188153:-0.669526821359192, ENSG00000134871:0.4016696373664, ENSG00000187498:0.502831411067993, ENSG00000115221:-0.436680945687489, ENSG00000140678:1.08788394594616, ENSG00000177885:-0.402617425803943, ENSG00000196569:0.48752506485377706, ENSG000…	584	81	3398	1.86766	0.0962243	0.0143495	1.57389
GOTERM_CC_FAT	GO:0031968~organelle outer membrane	31	0.978227	0.00162841	ENSG00000123983:-0.4474884820759071, ENSG00000151729:0.6800107293594531, ENSG00000205560:0.5136856351887981, ENSG00000151726:0.833241713049919, ENSG00000175727:-0.594123290926824, ENSG00000068366:0.614153556566413, ENSG00000172893:-0.36607042226022796, ENSG00000146267:0.47195715830722296, ENSG00000139190:-0.9243785886971321, ENSG00000186281:0.4530786594707079, ENSG00000096433:0.447546749979019, E…	2161	104	12782	1.76308	0.67519	0.0258125	2.42316
GOTERM_CC_FAT	GO:0016459~myosin complex	22	0.694225	0.00171698	ENSG00000168530:-0.332512468434423, ENSG00000133055:0.4807665931952921, ENSG00000111245:-0.804505320921769, ENSG00000078814:-0.587691674070126, ENSG00000119401:-0.43317987689199894, ENSG00000168386:-0.419796018990832, ENSG00000128849:0.7540987906441501, ENSG00000036448:-0.5680769028676039, ENSG00000101335:-0.534701402609182, ENSG00000091536:-1.01718127239717, ENSG00000104081:-0.451162532725186, E…	2161	65	12782	2.00195	0.694479	0.0265887	2.55338
GOTERM_CC_FAT	GO:0005792~microsome	59	1.86179	0.00172257	ENSG00000123983:-0.4474884820759071, ENSG00000003137:2.1596737620469697, ENSG00000104549:-0.612427709084517, ENSG00000148344:-0.429114508326253, ENSG00000151726:0.833241713049919, ENSG00000111331:-0.547503602005414, ENSG00000119938:1.82478263738934, ENSG00000004468:0.8695734901846179, ENSG00000068366:0.614153556566413, ENSG00000176387:0.573301904562198, ENSG00000136770:0.563135041328209, ENSG0000…	2161	237	12782	1.47247	0.695656	0.0260892	2.56159
GOTERM_CC_FAT	GO:0005783~endoplasmic reticulum	197	6.21647	0.00175486	ENSG00000159792:0.459147388503538, ENSG00000123983:-0.4474884820759071, ENSG00000071246:-0.33194106190586, ENSG00000087074:0.72341503024638, ENSG00000143418:0.419191662330336, ENSG00000184743:0.475429169050086, ENSG00000126777:-0.6832819198567041, ENSG00000136770:0.563135041328209, ENSG00000198523:-0.8431526051843939, ENSG00000124212:0.34895702730085404, ENSG00000171714:-0.902711318261945, ENSG00…	2161	960	12782	1.21378	0.702375	0.026002	2.60903
GOTERM_CC_FAT	GO:0005773~vacuole	62	1.95645	0.00176208	ENSG00000198715:0.45276059211217895, ENSG00000150967:0.899852339544984, ENSG00000108784:0.5040504081631489, ENSG00000095066:-0.42920976422823703, ENSG00000038002:-0.41241440185770206, ENSG00000162511:-0.346778450542247, ENSG00000103066:-0.611104251191421, ENSG00000177628:0.652596533253191, ENSG00000198951:0.44005500365746997, ENSG00000136872:0.8468058367710329, ENSG00000139370:0.597778595353032, …	2161	252	12782	1.45524	0.703856	0.0255594	2.61963
GOTERM_CC_FAT	GO:0030054~cell junction	114	3.59735	0.00184831	ENSG00000105971:0.475652822285973, ENSG00000105974:0.46309973922763703, ENSG00000115109:-0.32883830236470696, ENSG00000101665:0.735424727315088, ENSG00000170579:0.7722430866174549, ENSG00000050405:0.6349784479615289, ENSG00000157782:-0.7209528157340871, ENSG00000164318:-0.6997187747640871, ENSG00000197467:1.4230363716054197, ENSG00000147010:0.5200824690844771, ENSG00000139190:-0.9243785886971321,…	2161	518	12782	1.30172	0.720991	0.0262435	2.74616
GOTERM_CC_FAT	GO:0005753~mitochondrial proton-transporting ATP synthase complex	10	0.315557	0.00200888	ENSG00000116459:0.43730012171624494, ENSG00000152234:0.40854926182124707, ENSG00000154723:0.48707044422261603, ENSG00000167863:0.37066661944913903, ENSG00000130770:0.38075158809885395, ENSG00000159199:0.6000160012992249, ENSG00000110955:0.418627592777357, ENSG00000165629:0.47641685386566207, ENSG00000154518:0.543669590078402, ENSG00000169020:0.484864691071814	2161	19	12782	3.11308	0.750306	0.0279195	2.98137
GOTERM_CC_FAT	GO:0032432~actin filament bundle	12	0.378668	0.00201829	ENSG00000196923:-0.946718490396948, ENSG00000158352:0.40591249809201596, ENSG00000095637:0.4836671578024311, ENSG00000154330:-0.349986017370167, ENSG00000140368:-0.430860082492378, ENSG00000140416:-0.617416573288713, ENSG00000164078:-0.591126311676042, ENSG00000050405:0.6349784479615289, ENSG00000183386:-0.43508695682655496, ENSG00000138758:-0.8331816207709352, ENSG00000143632:-0.494134450048198,…	2161	26	12782	2.72993	0.751925	0.0274954	2.99514
GOTERM_CC_FAT	GO:0042598~vesicular fraction	60	1.89334	0.00213018	ENSG00000123983:-0.4474884820759071, ENSG00000003137:2.1596737620469697, ENSG00000104549:-0.612427709084517, ENSG00000148344:-0.429114508326253, ENSG00000151726:0.833241713049919, ENSG00000111331:-0.547503602005414, ENSG00000119938:1.82478263738934, ENSG00000004468:0.8695734901846179, ENSG00000068366:0.614153556566413, ENSG00000176387:0.573301904562198, ENSG00000136770:0.563135041328209, ENSG0000…	2161	244	12782	1.45447	0.770395	0.0284386	3.15872
GOTERM_CC_FAT	GO:0045121~membrane raft	39	1.23067	0.0022575	ENSG00000105971:0.475652822285973, ENSG00000174136:-0.349708720303945, ENSG00000130304:0.384543311090073, ENSG00000105974:0.46309973922763703, ENSG00000095637:0.4836671578024311, ENSG00000100292:1.6637816842855502, ENSG00000107779:-0.48539855866047904, ENSG00000138031:0.76363360305194, ENSG00000154096:-0.524942879092863, ENSG00000178568:-0.5049770298770629, ENSG00000102934:0.8912194221142791, ENS…	2161	143	12782	1.61314	0.789746	0.029544	3.34453
GOTERM_CC_FAT	GO:0031672~A band	9	0.284001	0.00233854	ENSG00000160808:-0.592204391677507, ENSG00000029534:-0.5740447941772989, ENSG00000124006:-0.6327586873035551, ENSG00000154358:-0.35079421154601903, ENSG00000115306:0.45537281383764094, ENSG00000145362:0.6304040730125821, ENSG00000196296:-0.619061180578359, ENSG00000109061:-0.623451994011115, ENSG00000155657:-0.5379074788150671	2161	16	12782	3.32711	0.801205	0.030021	3.46262
GOTERM_CC_FAT	GO:0042995~cell projection	147	4.63869	0.00245525	ENSG00000105971:0.475652822285973, ENSG00000107736:-0.514576556711718, ENSG00000091129:1.5012018771113, ENSG00000196923:-0.946718490396948, ENSG00000170759:-0.37104564428108, ENSG00000089250:0.841009043324078, ENSG00000184185:-0.537153669586207, ENSG00000138758:-0.8331816207709352, ENSG00000170289:-0.9689498100781719, ENSG00000154096:-0.524942879092863, ENSG00000089159:0.361256965204898, ENSG0000…	2161	697	12782	1.24747	0.816622	0.030923	3.63246
REACTOME_PATHWAY	REACT_15518:Transmembrane transport of small molecules	16	0.504891	0.00284704	ENSG00000131389:-0.476499220863837, ENSG00000134294:-0.388200748623589, ENSG00000123643:0.8853128366195029, ENSG00000167703:0.8702187093611421, ENSG00000118137:0.658096101404948, ENSG00000072041:1.4149775693409499, ENSG00000105281:0.475317402247775, ENSG00000168003:0.421801181981704, ENSG00000092068:0.6968566424070171, ENSG00000003989:-0.5686732615901661, ENSG00000111371:0.859118818485249, ENSG00…	584	42	3398	2.21657	0.169163	0.0228989	2.86402
REACTOME_PATHWAY	REACT_13:Metabolism of amino acids	43	1.35689	0.00291796	ENSG00000171766:-2.0676919788843198, ENSG00000115758:0.949957715573985, ENSG00000036473:-0.37472447623577704, ENSG00000167703:0.8702187093611421, ENSG00000131730:0.735926525349658, ENSG00000072041:1.4149775693409499, ENSG00000167701:0.5006481513924079, ENSG00000168003:0.421801181981704, ENSG00000003989:-0.5686732615901661, ENSG00000092068:0.6968566424070171, ENSG00000104879:-0.408738963951419, EN…	584	163	3398	1.53494	0.172995	0.0208838	2.93441
GOTERM_CC_FAT	GO:0030315~T-tubule	10	0.315557	0.0031098	ENSG00000081248:-0.510153731342741, ENSG00000151617:0.480345808004149, ENSG00000196218:-0.6082995049179171, ENSG00000091831:-0.418582126553344, ENSG00000187486:-0.334794602830696, ENSG00000145349:-0.45467392394689893, ENSG00000184185:-0.537153669586207, ENSG00000144285:-0.6864246672886429, ENSG00000067191:-0.680250153387775, ENSG00000135636:-0.596202020955376	2161	20	12782	2.95743	0.883411	0.0383211	4.57984
REACTOME_PATHWAY	REACT_1046:Pyruvate metabolism and TCA cycle	12	0.378668	0.00318001	ENSG00000117118:0.423035846206469, ENSG00000101365:0.39290645914472205, ENSG00000073578:0.329228446953685, ENSG00000141526:0.725353979887358, ENSG00000146701:0.33719476497665396, ENSG00000136143:0.35688634956961995, ENSG00000168291:0.370475146941026, ENSG00000166411:0.518714313594331, ENSG00000091483:0.33487132603616404, ENSG00000091140:0.40394985957647206, ENSG00000119689:0.47358780469952294, EN…	584	27	3398	2.586	0.187005	0.0204902	3.1941
GOTERM_CC_FAT	GO:0005604~basement membrane	24	0.757337	0.00400319	ENSG00000074527:1.3497969508306, ENSG00000138759:-0.345909080241244, ENSG00000100234:0.454143968089682, ENSG00000091128:-0.9626989862389008, ENSG00000188153:-0.669526821359192, ENSG00000112715:1.2186945910501699, ENSG00000058085:0.48775609743871995, ENSG00000134871:0.4016696373664, ENSG00000187498:0.502831411067993, ENSG00000112562:-0.564184132874649, ENSG00000204291:-0.419632337385552, ENSG00000…	2161	78	12782	1.81996	0.937197	0.0482225	5.85888

## Sheet: Supplementary_Table_4
Category	Term	Count	%	PValue	Genes:DE	List Total	Pop Hits	Pop Total	Fold Enrichment	Bonferroni	Benjamini	FDR
GOTERM_CC_FAT	GO:0043292~contractile fiber	39	1.79724	1.82428e-09	ENSG00000168530:-0.332512468434423, ENSG00000105048:-0.777783211115064, ENSG00000119401:-0.4331798768919989, ENSG00000173991:-0.385902525029817, ENSG00000154358:-0.35079421154601903, ENSG00000104369:-0.438796036584621, ENSG00000154330:-0.349986017370167, ENSG00000163126:-0.7202446503562829, ENSG00000136068:0.728024809697292, ENSG00000172399:-1.42295727432721, ENSG00000107796:0.634034452664538, EN…	1438	121	12782	2.86496	1.1201e-06	1.1201e-06	2.70282e-06
GOTERM_CC_FAT	GO:0044449~contractile fiber part	36	1.65899	1.18492e-08	ENSG00000168530:-0.332512468434423, ENSG00000105048:-0.777783211115064, ENSG00000119401:-0.4331798768919989, ENSG00000173991:-0.385902525029817, ENSG00000154358:-0.35079421154601903, ENSG00000104369:-0.438796036584621, ENSG00000154330:-0.349986017370167, ENSG00000163126:-0.7202446503562829, ENSG00000136068:0.728024809697292, ENSG00000172399:-1.42295727432721, ENSG00000107796:0.634034452664538, EN…	1438	113	12782	2.83181	7.27536e-06	3.63769e-06	1.75556e-05
GOTERM_CC_FAT	GO:0030016~myofibril	35	1.6129	2.61015e-08	ENSG00000168530:-0.332512468434423, ENSG00000105048:-0.777783211115064, ENSG00000119401:-0.4331798768919989, ENSG00000173991:-0.385902525029817, ENSG00000154358:-0.35079421154601903, ENSG00000104369:-0.438796036584621, ENSG00000154330:-0.349986017370167, ENSG00000163126:-0.7202446503562829, ENSG00000136068:0.728024809697292, ENSG00000172399:-1.42295727432721, ENSG00000170681:-0.57711507300374, EN…	1438	111	12782	2.80275	1.60262e-05	5.3421e-06	3.86717e-05
GOTERM_MF_FAT	GO:0008092~cytoskeletal protein binding	103	4.74654	3.06415e-08	ENSG00000091129:1.5012018771113, ENSG00000115109:-0.32883830236470696, ENSG00000171617:0.6757403025616451, ENSG00000170759:-0.37104564428108, ENSG00000173991:-0.385902525029817, ENSG00000064042:-0.466892960054484, ENSG00000124198:0.451061213638884, ENSG00000050405:0.6349784479615289, ENSG00000172757:0.32367139447424703, ENSG00000089159:0.361256965204898, ENSG00000117519:0.3883941984574461, ENSG00…	1545	504	12983	1.71733	4.32035e-05	4.32035e-05	5.05308e-05
GOTERM_CC_FAT	GO:0030017~sarcomere	31	1.42857	1.73109e-07	ENSG00000168530:-0.332512468434423, ENSG00000105048:-0.777783211115064, ENSG00000119401:-0.4331798768919989, ENSG00000173991:-0.385902525029817, ENSG00000154358:-0.35079421154601903, ENSG00000104369:-0.438796036584621, ENSG00000154330:-0.349986017370167, ENSG00000163126:-0.7202446503562829, ENSG00000136068:0.728024809697292, ENSG00000172399:-1.42295727432721, ENSG00000170681:-0.57711507300374, EN…	1438	98	12782	2.81174	0.000106284	2.6572e-05	0.000256476
REACTOME_PATHWAY	REACT_17044:Muscle contraction	16	0.737327	2.44851e-07	ENSG00000167460:0.601755882765979, ENSG00000168530:-0.332512468434423, ENSG00000111245:-0.804505320921769, ENSG00000159173:-0.918972322096093, ENSG00000105048:-0.777783211115064, ENSG00000173991:-0.385902525029817, ENSG00000160808:-0.592204391677507, ENSG00000101470:-0.34367260160169805, ENSG00000109063:-0.3598959229725, ENSG00000155657:-0.5379074788150671, ENSG00000114854:-0.737552146225073, ENS…	383	31	3398	4.57913	1.51806e-05	1.51806e-05	0.000247091
GOTERM_MF_FAT	GO:0003779~actin binding	71	3.27189	4.87644e-07	ENSG00000139734:0.7826133045617729, ENSG00000171617:0.6757403025616451, ENSG00000122786:0.369923598510933, ENSG00000108819:0.524818663838062, ENSG00000064042:-0.466892960054484, ENSG00000050405:0.6349784479615289, ENSG00000197893:-0.388182813360328, ENSG00000138594:0.3888364213487721, ENSG00000136068:0.728024809697292, ENSG00000172757:0.32367139447424703, ENSG00000133020:-0.440424119242853, ENSG0…	1545	326	12983	1.83015	0.000687342	0.00034373	0.00080417
GOTERM_BP_FAT	GO:0006643~membrane lipid metabolic process	27	1.24424	1.41605e-06	ENSG00000182372:0.500383478217265, ENSG00000143418:0.419191662330336, ENSG00000121578:-0.4211796677060901, ENSG00000166311:0.377221395838896, ENSG00000103066:-0.611104251191421, ENSG00000148154:0.7885647231646229, ENSG00000113163:0.358663678303126, ENSG00000177628:0.652596533253191, ENSG00000128973:-0.34257398316892995, ENSG00000162139:0.6394605509793541, ENSG00000176170:-0.880733996864466, ENSG0…	1623	81	13528	2.77839	0.0056665	0.0056665	0.0026324
GOTERM_MF_FAT	GO:0043167~ion binding	585	26.9585	2.9887e-06	ENSG00000185010:0.6738284429786429, ENSG00000080493:0.539378483148901, ENSG00000141446:0.33050990250014, ENSG00000170385:0.539575546068538, ENSG00000103326:0.495814722128117, ENSG00000113448:0.7504227760544709, ENSG00000166432:-0.4139701633802, ENSG00000141101:0.373991821450131, ENSG00000185019:0.426443652411202, ENSG00000124615:0.7407006381514609, ENSG00000163788:0.38966579805679, ENSG0000005310…	1545	4241	12983	1.15914	0.00420521	0.0014037	0.00492855
GOTERM_MF_FAT	GO:0043169~cation binding	576	26.5438	4.26069e-06	ENSG00000185010:0.6738284429786429, ENSG00000080493:0.539378483148901, ENSG00000141446:0.33050990250014, ENSG00000170385:0.539575546068538, ENSG00000103326:0.495814722128117, ENSG00000113448:0.7504227760544709, ENSG00000166432:-0.4139701633802, ENSG00000141101:0.373991821450131, ENSG00000185019:0.426443652411202, ENSG00000124615:0.7407006381514609, ENSG00000163788:0.38966579805679, ENSG0000005310…	1545	4179	12983	1.15824	0.00598958	0.00150077	0.00702607
GOTERM_BP_FAT	GO:0010604~positive regulation of macromolecule metabolic process	146	6.72811	7.27167e-06	ENSG00000105974:0.463099739227637, ENSG00000120949:0.985978178011113, ENSG00000101665:0.735424727315088, ENSG00000111783:-0.6673539355331309, ENSG00000110768:0.503017543630356, ENSG00000158161:0.5194237165007329, ENSG00000171223:1.4695322275845102, ENSG00000152804:0.5397942970885061, ENSG00000125347:0.38904071065325496, ENSG00000153162:0.3778565920831379, ENSG00000168610:0.4369277294444111, ENSG0…	1623	857	13528	1.42	0.0287597	0.0144847	0.0135171
GOTERM_MF_FAT	GO:0046872~metal ion binding	569	26.2212	7.40518e-06	ENSG00000185010:0.6738284429786429, ENSG00000080493:0.539378483148901, ENSG00000141446:0.33050990250014, ENSG00000170385:0.539575546068538, ENSG00000103326:0.495814722128117, ENSG00000113448:0.7504227760544709, ENSG00000166432:-0.4139701633802, ENSG00000141101:0.373991821450131, ENSG00000185019:0.426443652411202, ENSG00000124615:0.7407006381514609, ENSG00000163788:0.38966579805679, ENSG0000005310…	1545	4140	12983	1.15494	0.010387	0.00208609	0.0122112
GOTERM_CC_FAT	GO:0005865~striated muscle thin filament	10	0.460829	7.44564e-06	ENSG00000167460:0.601755882765979, ENSG00000101470:-0.34367260160169805, ENSG00000159173:-0.918972322096093, ENSG00000105048:-0.777783211115064, ENSG00000155657:-0.5379074788150671, ENSG00000114854:-0.737552146225073, ENSG00000130595:-0.335121987390241, ENSG00000183091:-0.479468772404388, ENSG00000129991:-0.506076157646522, ENSG00000143632:-0.494134450048198	1438	15	12782	5.92582	0.00456121	0.00091391	0.0110308
GOTERM_BP_FAT	GO:0006665~sphingolipid metabolic process	24	1.10599	1.32685e-05	ENSG00000172594:0.499542389930914, ENSG00000070610:0.43222454902002094, ENSG00000102393:0.522239909920796, ENSG00000101638:0.380111600408182, ENSG00000182372:0.500383478217265, ENSG00000156671:-0.383823901469846, ENSG00000143418:0.419191662330336, ENSG00000089041:-0.651519102064585, ENSG00000160408:-0.512695682641465, ENSG00000087088:1.16113192647073, ENSG00000166311:0.377221395838896, ENSG000001…	1623	75	13528	2.66726	0.0518542	0.0175924	0.0246633
GOTERM_BP_FAT	GO:0010628~positive regulation of gene expression	105	4.83871	1.40813e-05	ENSG00000111783:-0.6673539355331309, ENSG00000110768:0.503017543630356, ENSG00000171223:1.4695322275845102, ENSG00000152804:0.5397942970885061, ENSG00000125347:0.38904071065325496, ENSG00000153162:0.3778565920831379, ENSG00000168610:0.4369277294444111, ENSG00000175197:1.0827104207874398, ENSG00000141905:-0.3953452138447721, ENSG00000204304:-0.395591607852024, ENSG00000169129:0.615007486638665, EN…	1623	581	13528	1.50636	0.0549417	0.0140278	0.0261738
GOTERM_CC_FAT	GO:0015629~actin cytoskeleton	54	2.48848	2.98844e-05	ENSG00000122786:0.369923598510933, ENSG00000108819:0.524818663838062, ENSG00000095397:0.690968096482791, ENSG00000050405:0.6349784479615289, ENSG00000104081:-0.451162532725186, ENSG00000136068:0.728024809697292, ENSG00000172757:0.32367139447424703, ENSG00000133020:-0.440424119242853, ENSG00000135407:-0.895467543674922, ENSG00000070182:-0.3538704439748661, ENSG00000070087:0.5980921197984681, ENSG0…	1438	269	12782	1.78436	0.018182	0.00305354	0.0442671
GOTERM_BP_FAT	GO:0045941~positive regulation of transcription	101	4.65438	3.07041e-05	ENSG00000111783:-0.6673539355331309, ENSG00000110768:0.503017543630356, ENSG00000171223:1.4695322275845102, ENSG00000152804:0.5397942970885061, ENSG00000125347:0.38904071065325496, ENSG00000153162:0.3778565920831379, ENSG00000168610:0.4369277294444111, ENSG00000175197:1.0827104207874398, ENSG00000141905:-0.3953452138447721, ENSG00000204304:-0.395591607852024, ENSG00000169129:0.615007486638665, EN…	1623	564	13528	1.49265	0.115928	0.0243423	0.0570633
GOTERM_BP_FAT	GO:0007517~muscle organ development	47	2.1659	3.59002e-05	ENSG00000168530:-0.332512468434423, ENSG00000105971:0.475652822285973, ENSG00000105974:0.463099739227637, ENSG00000101665:0.735424727315088, ENSG00000173991:-0.385902525029817, ENSG00000113721:0.556779569294396, ENSG00000104369:-0.438796036584621, ENSG00000081189:-0.470578140225063, ENSG00000092969:0.367492129533646, ENSG00000198523:-0.8431526051843939, ENSG00000111049:0.6889184997645921, ENSG000…	1623	211	13528	1.85665	0.134173	0.0237257	0.0667172
GOTERM_BP_FAT	GO:0046519~sphingoid metabolic process	17	0.78341	3.61943e-05	ENSG00000070610:0.43222454902002094, ENSG00000102393:0.522239909920796, ENSG00000156671:-0.383823901469846, ENSG00000182372:0.500383478217265, ENSG00000143418:0.419191662330336, ENSG00000089041:-0.651519102064585, ENSG00000166311:0.377221395838896, ENSG00000135587:0.564559407351016, ENSG00000104763:0.8454368430985122, ENSG00000103066:-0.611104251191421, ENSG00000148154:0.7885647231646229, ENSG000…	1623	45	13528	3.14885	0.135194	0.0205363	0.0672637
GOTERM_BP_FAT	GO:0031328~positive regulation of cellular biosynthetic process	118	5.43779	3.76016e-05	ENSG00000120949:0.985978178011113, ENSG00000111783:-0.6673539355331309, ENSG00000110768:0.503017543630356, ENSG00000171223:1.4695322275845102, ENSG00000152804:0.5397942970885061, ENSG00000125347:0.38904071065325496, ENSG00000153162:0.3778565920831379, ENSG00000168610:0.4369277294444111, ENSG00000175197:1.0827104207874398, ENSG00000057252:0.33687035384828395, ENSG00000141905:-0.3953452138447721, E…	1623	685	13528	1.43584	0.140065	0.0186855	0.0698781
GOTERM_BP_FAT	GO:0051173~positive regulation of nitrogen compound metabolic process	112	5.16129	4.05686e-05	ENSG00000111783:-0.6673539355331309, ENSG00000110768:0.503017543630356, ENSG00000158161:0.5194237165007329, ENSG00000171223:1.4695322275845102, ENSG00000152804:0.5397942970885061, ENSG00000125347:0.38904071065325496, ENSG00000153162:0.3778565920831379, ENSG00000168610:0.4369277294444111, ENSG00000175197:1.0827104207874398, ENSG00000141905:-0.3953452138447721, ENSG00000204304:-0.395591607852024, E…	1623	644	13528	1.4496	0.150243	0.0179268	0.0753899
GOTERM_BP_FAT	GO:0009891~positive regulation of biosynthetic process	119	5.48387	4.58426e-05	ENSG00000120949:0.985978178011113, ENSG00000111783:-0.6673539355331309, ENSG00000110768:0.503017543630356, ENSG00000171223:1.4695322275845102, ENSG00000152804:0.5397942970885061, ENSG00000125347:0.38904071065325496, ENSG00000153162:0.3778565920831379, ENSG00000168610:0.4369277294444111, ENSG00000175197:1.0827104207874398, ENSG00000057252:0.33687035384828395, ENSG00000141905:-0.3953452138447721, E…	1623	695	13528	1.42718	0.16804	0.0182289	0.0851868
GOTERM_BP_FAT	GO:0010557~positive regulation of macromolecule biosynthetic process	113	5.20737	4.94578e-05	ENSG00000120949:0.985978178011113, ENSG00000111783:-0.6673539355331309, ENSG00000110768:0.503017543630356, ENSG00000171223:1.4695322275845102, ENSG00000152804:0.5397942970885061, ENSG00000125347:0.38904071065325496, ENSG00000153162:0.3778565920831379, ENSG00000168610:0.4369277294444111, ENSG00000175197:1.0827104207874398, ENSG00000057252:0.33687035384828395, ENSG00000141905:-0.3953452138447721, E…	1623	654	13528	1.44018	0.180023	0.0178817	0.0919018
GOTERM_MF_FAT	GO:0019900~kinase binding	41	1.8894	5.26758e-05	ENSG00000164080:0.4543176187456861, ENSG00000105971:0.475652822285973, ENSG00000105974:0.463099739227637, ENSG00000092445:0.38733830784335904, ENSG00000129355:-0.378540931409718, ENSG00000145214:0.8477168013395371, ENSG00000166949:0.6131609379957261, ENSG00000106617:1.8760038846711695, ENSG00000185950:0.4853229427989, ENSG00000170955:0.39298803882896, ENSG00000026103:0.7025043889672261, ENSG00000…	1545	179	12983	1.92476	0.0715835	0.0123028	0.0868322
GOTERM_BP_FAT	GO:0006672~ceramide metabolic process	16	0.737327	5.95329e-05	ENSG00000070610:0.43222454902002094, ENSG00000102393:0.522239909920796, ENSG00000156671:-0.383823901469846, ENSG00000182372:0.500383478217265, ENSG00000143418:0.419191662330336, ENSG00000089041:-0.651519102064585, ENSG00000166311:0.377221395838896, ENSG00000135587:0.564559407351016, ENSG00000104763:0.8454368430985122, ENSG00000103066:-0.611104251191421, ENSG00000148154:0.7885647231646229, ENSG000…	1623	42	13528	3.17531	0.212516	0.0197125	0.110613
[truncated: 41 more rows]

## Sheet: Supplementary_Table_5
Category	Term	Count	%	PValue	Genes:DE	List Total	Pop Hits	Pop Total	Fold Enrichment	Bonferroni	Benjamini	FDR
[truncated: 180 more rows]

## Sheet: Supplementary_Table_6
Category	Term	Count	%	PValue	Genes:DE	List Total	Pop Hits	Pop Total	Fold Enrichment	Bonferroni	Benjamini	FDR
[truncated: 118 more rows]

[truncated: 1 more sheets: Supplementary_Table_7]
